# Supplementary material for: Oncogenic Activity and Sorafenib Sensitivity of ARAF p.S214C Mutation in Lung Cancer
Source: Cancers (Basel). 2025 Jul 4;17(13):2246. doi: 10.3390/cancers17132246 (PMC12248905; doi:10.3390/cancers17132246)
Supplement: Supplementary file 1 [file cancers-17-02246-s001.zip]

Archive with 19 entries (18 files):
- Supplementary Figures.pdf
- Supplementary Tables.xlsx
- Western blot_Raw Data/
- Western blot_Raw Data/WB_Figure 2A_p-ARAF.tif
- Western blot_Raw Data/WB_Figure 2A_p-ERK.tif
- Western blot_Raw Data/WB_Figure 2A_p-MEK.tif
- Western blot_Raw Data/WB_Figure 2A_t-ARAF.tif
- Western blot_Raw Data/WB_Figure 2A_t-ERK.tif
- Western blot_Raw Data/WB_Figure 2A_t-MEK.tif
- Western blot_Raw Data/WB_Figure 2A_α-tubulin.tif
- Western blot_Raw Data/WB_Figure 5F_p-ARAF.tif
- Western blot_Raw Data/WB_Figure 5F_p-ERK.tif
- Western blot_Raw Data/WB_Figure 5F_p-MEK.tif
- Western blot_Raw Data/WB_Figure 5F_t-ARAF.tif
- Western blot_Raw Data/WB_Figure 5F_t-ERK.tif
- Western blot_Raw Data/WB_Figure 5F_t-MEK.tif
- Western blot_Raw Data/WB_Figure 5F_α-tubulin.tif
- Western blot_Raw Data/Western Blot_Densitometry readings.xlsx
- Western blot_Raw Data/Western Blot_Raw Images.pptx
