# Supplementary material for: Oncogenic Activity and Sorafenib Sensitivity of ARAF p.S214C Mutation in Lung Cancer
Source: Cancers (Basel). 2025 Jul 4;17(13):2246. doi: 10.3390/cancers17132246 (PMC12248905; doi:10.3390/cancers17132246)
Supplement: Supplementary file 1 [file cancers-17-02246-s001.zip › Supplementary Tables.xlsx]

## Sheet: Table S1
Table S1. List of resources used in this study
Product	Source	Reference/ remarks
Cell lines
NCI-H2023	American Type Culture Collection (ATCC) (Manassas, VA, USA)	Catalog no: CRL-5912; accession no: CVCL_1515
NCI-H522	ATCC (Manassas, VA, USA)	Catalog no: CRL-5810; accession no: CVCL_1567
PLAT-A	Cell Biolabs (San Diego, CA, USA)	Catalog no: RV-102; accession no: CVCL_B489
Media and reagents
RPMI 1640 Medium	Gibco (Grand Island, NY, USA)	23400021
Dulbecco’s Modified Eagle Medium	Gibco (Grand Island, NY, USA)	11965092
Fetal Bovine Serum	Gibco (Grand Island, NY, USA)	A5256701
Penicillin/streptomycin	Gibco (Grand Island, NY, USA)	15140122
Sodium pyruvate	Gibco (Grand Island, NY, USA)	11360070
Puromycin dihydrochloride	Sigma-Aldrich (St. Louis, MO, USA)	P8833-25
Blasticidine S HCl	Gibco (Grand Island, NY, USA)	R21001
Lipofectamine 3000	Invitrogen (Carlsbad, CA, USA)	L3000015
3-(4,5-Dimethyl-2-thiazolyl)-2,5-diphenyl-2H-tetrazolium bromide (MTT)	Invitrogen (Carlsbad, CA, USA)	M6494
Matrigel Growth Factor Reduced (GFR) Basement Membrane Matrix; LDEV-FREE	Corning (Corning, NY, USA)	354230; Dilution at 1:10 for invasion assay
Hoechst 33342	Invitrogen (Carlsbad, CA, USA)	H3570
Propidium idoide (PI)	Invitrogen (Carlsbad, CA, USA)	P3566
Sorafenib	MedChemExpress (Monmouth Junction, NJ, USA)	HY-10201
PD98059	Selleckchem (Houston, TX, USA)	S1177
Dimethyl sulfoxide (DMSO)	Sigma-Aldrich (St. Louis, MO, USA)	D8418
Cremophor EL	Sigma-Aldrich (St. Louis, MO, USA)	61791-12-6
Protein Assay Dye Reagent	Bio-Rad (Hercules, CA, USA)	5000006
pMXs-puro retroviral vector	Cell Biolabs (San Diego, CA, USA)	RTV-012
pMXs-EGFP-puro retroviral vector	Cell Biolabs (San Diego, CA, USA)	RTV-053
Kits
CellTiter-Glo® Luminescent Cell Viability Assay	Promega (Toronto, ON, Canada)	G7570
Culture-Inserts 2 Well for self-insertion	ibidi (Munich, Germany)	80209
SPLInsertTM Hanging	SPL Life Sciences (Pocheon, South Korea)	37224
PierceTM ECL Western Blotting Substrate	Thermo Fisher Scientific (Waltham, MA, USA)	32106
VenorGeM OneStep Mycoplasma detection kit	Minerva Biolabs (Berlin, Germany)	2237417
RNeasy Mini Kit	Qiagen (Hilden, Germany)	74104
High-Capacity cDNA Reverse Transcription Kit	Applied Biosystems (Foster City, CA, USA)	4368814
VECTASTAIN® Elite® ABC-HRP Kit (Peroxidase, Universal)	VectorLabs (Burlingame, CA, USA)	PK-6200
Antibodies
Rabbit anti-human A-Raf	Cell Signaling (Danvers, MA, USA)	4432 (WB: 1:1000)
Rabbit anti-human p-Araf	Cell Signaling (Danvers, MA, USA)	4431 (WB: 1:1000)
Rabbit anti-human MEK1/2	Cell Signaling (Danvers, MA, USA)	9122 (WB: 1:1000)
Rabbit anti-human p-MEK1/2	Cell Signaling (Danvers, MA, USA)	9154 (WB: 1:1000)
Rabbit anti-human ERK1/2	Cell Signaling (Danvers, MA, USA)	9102 (WB: 1:1000)
Rabbit anti-human p-ERK1/2	Cell Signaling (Danvers, MA, USA)	9101 (WB: 1:1000)
Mouse anti-human β-tubulin	Sigma-Aldrich (St. Louis, MO, USA)	T5293 (WB: 1:3000)
Rabbit anti-human Ki-67	Cell Signaling (Danvers, MA, USA)	12202 (IHC: 1:800)
Rabbit anti-human A-Raf	LifeSpan Biosciences (Seattle, WA, USA)	LS-B8371 (IHC: 1:100)
Rabbit anti-human p-Araf	LifeSpan Biosciences (Seattle, WA, USA)	LS-C825369 (IHC: 1:100)
Goat anti-rabbit IgG (H + L)-HRP conjugate	Bio-Rad (Hercules, CA, USA)	1706515 (WB: 1:1000)
Goat anti-mouse IgG (H + L)-HRP conjugate	Bio-Rad (Hercules, CA, USA)	1706516 (WB: 1:1000)
Equipment and quantification tool
Thermo Scientific MultiskanTM GO	Thermo Fisher Scientific (Waltham, MA, USA)	For measuring optical density for protein quantification and MTT assay
CELENA® X High Content Imaging System	Logos Biosystems (Anyang, South Korea)	For capturing cell images, high-content screening for invasion assay and spheroid formation assay
Eclipse Ti2-E Inverted Microscope	Nikon (Tokyo, Japan)	For high content screening for migration assay
Axioscan 7 Automatic Microscope Slide Scanner	ZEISS (Jena, Germany)	For scanning IHC images
ImageJ (v.1.54)	National Institutes of Health (Bethesda, Maryland)	For quantification for migration assay, invasion assay, colony formation assay and spheroid formation assay

## Sheet: Table S2
Table S2. Summary of p-values from pairwise statistical comparisons among mutant, wild-type and EGFP control vector groups
Figure	Study	Experiment	p-value (Wild-type vs. Mutant)		p-value (EGFP vs. Mutant)		p-value (EGFP vs. Wild-type)
			H2023	H522	H2023	H522	H2023	H522
2C	Assessing oncogenic potential	MTT	0.0144	0.0014	0.0059	0.0012	0.6795	0.9831
2D		Colony formation	0.016	<0.001	0.025	<0.001	0.97	0.921
2E		Spheroid formation - area	0.004	<0.001	<0.001	<0.001	0.354	0.073
		Spheroid formation - viability	<0.001	<0.001	<0.001	<0.001	0.478	0.272
2F		Migration	<0.001	0.005	0.006	0.022	0.136	0.766
2G		Invasion	<0.001	0.004	<0.001	0.003	0.844	0.975
3B	Assessing sorafenib response	MTT	0.0237	0.0064	0.1026	0.0025	0.4959	0.5961
3C		Colony formation	<0.001	<0.001	<0.001	<0.001	0.003	0.012
3D		Spheroid formation - apoptosis	<0.001	<0.001	0.003	<0.001	0.005	0.081
		Spheroid formation - viability	<0.001	0.001	0.03	<0.001	0.281	0.965
S1A	Assessing PD98059 response	MTT	0.04	0.096	0.271	0.644	0.344	0.307

## Sheet: Table S3
Table S3. GO enrichment analysis of DEGs identified in ARAF p.S214C mutant cells compared to ARAF-WT cells (RNA-Seq)
Category	Term	Count	%	PValue	Genes	List Total	Pop Hits	Pop Total	Fold Enrichment	Bonferroni	Benjamini	FDR
BP	GO:0030335~positive regulation of cell migration	62	3.27869	1.72337e-13	SEMA5A, ARHGAP8, TNFAIP6, FLT4, SYNE2, CXCL16, CDH5, FAM110C, ITGAX, EPHB2, WASHC1, EDN1, MMP7, HGF, MMP2, F2R, PRKCA, F7, CLDN3, CEACAM6, IL1B, PECAM1, ITGA6, EPHA1, HBEGF, EPHA2, CD274, GRB7, CEMIP, SEMA3B, PDGFB, TWIST2, PIK3R3, TWIST1, PPM1F, FAM83H, WNT11, GPNMB, CCL5, PDGFC, S1PR1, PTK2B, HAS2, MAP4K4, CCL24, CARMIL2, TGFB1, SMAD3, EGF, SEMA4B, MCAM, CAV1, SEMA4G, VEGFA, SNAI1, SPRY2, SNAI2…	1609	267	19462	2.80874	9.55268e-10	9.55263e-10	9.38374e-10
BP	GO:0030198~extracellular matrix organization	50	2.6441	3.49649e-13	OLFML2B, ITGB3, ITGA2B, ADAMTS2, MMP24, ADAMTS3, MMP28, ITGAX, SLC39A8, SOX9, ITGB6, ADAMTS9, ADAMTS6, COL27A1, MMP7, ITGA4, MMP1, MMP2, ITGA2, NPNT, SERPINB5, ADAMTS20, SPINT1, ELF3, MMP16, CRISPLD2, COL4A4, COL4A3, COL4A6, COL4A5, ITGA7, ITGA6, MATN2, COL17A1, COL15A1, COL13A1, TNFRSF11B, THSD4, VTN, ADAMTS15, ADAMTS13, SPOCK2, MPZL3, GFAP, COL3A1, COL5A1, ITGA10, COL5A3, ITGA11, PTX3	1609	190	19462	3.18308	1.93823e-09	9.69053e-10	9.5192e-10
BP	GO:0007155~cell adhesion	95	5.0238	4.5516e-11	SEMA5A, ACHE, SRPX, PTPRU, NRP2, PCDHGB6, ITGAM, TNFAIP6, LAMC3, ITGB3, COL12A1, ITGA2B, TNC, MSLN, LOXL2, ADGRE1, CDH3, CDH2, CHL1, ITGAX, ITGB8, NRCAM, SVEP1, ITGB6, EDIL3, PCDHAC2, CCR3, FGB, ITGA4, PRKCE, ITGA2, NME2, PRKCA, PCDHA13, NPNT, RHOB, VCAN, CEACAM1, CLDN3, COL4A3, ADGRB1, MMRN2, CLDN7, ADAM12, COL4A6, COL6A3, ITGA7, CDHR4, ITGA6, CDH16, DSCAML1, CDH17, JCAD, FREM2, CD44, EPHA2, ENG…	1609	567	19462	2.02662	2.52341e-07	7.35387e-08	7.22385e-08
BP	GO:0006954~inflammatory response	79	4.17768	5.30678e-11	CXCL6, ORM1, CIITA, ECM1, NRROS, CXCL8, TNFAIP6, LY75, ADM, IL1RAP, CXCL3, CXCL2, LTB4R, C4B, C4A, HYAL1, ZC3H12A, NFKBIZ, BDKRB2, ITGB6, CCR3, CAMK1D, SLC11A1, F2R, IL18, FOS, TNFRSF1B, ELF3, IL1B, AGTR1, TXNIP, CHST1, IRF5, SMPDL3B, TLR5, S100A9, SCG2, CD44, CHST2, EPHA2, PTGER4, PTGER2, C5AR1, PTAFR, PTGER3, LY96, GATA3, PRKCZ, C3, C5, IFI16, CCL5, SPP1, NLRP2, CCL2, S1PR3, CD14, GGT5, CCL24, …	1609	436	19462	2.19165	2.94208e-07	7.35387e-08	7.22385e-08
BP	GO:0045766~positive regulation of angiogenesis	41	2.16816	4.68354e-10	SEMA5A, ECM1, CXCL8, ITGB3, C5AR1, SERPINE1, GATA6, TWIST1, ADM, HK2, C3, CDH5, C5, TERT, HYAL1, AKT3, ZC3H12A, ITGAX, PTK2B, ITGB8, CCR3, CCL24, CCBE1, ANGPT4, HGF, VASH2, HMGA2, PRKCA, PGF, HIPK2, RHOB, VEGFA, DDAH1, IL1B, ADM2, ADAM12, HPSE, ANGPTL4, EPHA1, RAPGEF3, ENG	1609	166	19462	2.9875	2.59655e-06	5.02781e-07	4.93892e-07
BP	GO:0007160~cell-matrix adhesion	32	1.69223	5.44233e-10	COL17A1, ITGAM, COL13A1, ITGB3, ITGA2B, MSLNL, NID1, MSLN, FBLN5, VTN, ADAMTS13, ITGAX, ITGB8, ITGB6, FGB, FGA, ITGA4, ITGA2, FGG, FN1, NPNT, COL3A1, BCL6, ITGA10, COL5A3, ITGA11, ITGBL1, ITGA7, ITGA6, HPSE, CD44, FERMT3	1609	109	19462	3.55103	3.01722e-06	5.02781e-07	4.93892e-07
BP	GO:0001666~response to hypoxia	39	2.0624	3.73447e-08	MT-ND4, MT-ND5, EPAS1, ITPR1, ITPR2, ADM, NOL3, HK2, LOXL2, CASP9, DPP4, HSD11B2, EDNRA, UCP3, UCP2, CAPN2, PTK2B, PLEKHN1, NOS1, EGLN1, EGR1, TGFB2, TGFB1, ACE, SMAD3, KCNJ11, TGFB3, MMP2, CAV1, ITGA2, PGF, VEGFA, F7, CLDN3, KCNMA1, CYP1A1, ANGPTL4, CRYAB, ENG	1609	177	19462	2.66516	0.000207018	2.90297e-05	2.85165e-05
BP	GO:0051897~positive regulation of protein kinase B signaling	40	2.11528	4.18975e-08	SEMA5A, PDGFB, TGFA, PTPRJ, GATA3, MST1R, AREG, RASD2, C1QTNF1, ERBB3, CCL5, FAM110C, PDGFC, SOX9, NKX3-1, TGFB2, TGFB1, IGFBP5, EGF, HGF, F2R, IL18, FN1, AKR1C2, AGT, VEGFA, MFHAS1, F7, H19, EPGN, NEDD4, SPRY2, F2RL1, PLXNB1, ROR1, HPSE, PIK3AP1, MYORG, ENG, HBEGF	1609	185	19462	2.61529	0.000232253	2.90297e-05	2.85165e-05
BP	GO:0001525~angiogenesis	49	2.59122	5.39691e-08	ECM1, NRP2, CXCL8, PLXND1, FLT4, SERPINE1, ITGA2B, SHB, AMOT, ELK3, HEY1, ZC3H12A, NRCAM, THSD7A, EPHB2, VAV3, COL27A1, EDN2, MMP2, IL18, PRKCA, RHOB, OVOL2, CEACAM1, ANGPTL4, EPHA1, SCG2, RAPGEF3, COL15A1, CALCRL, EPAS1, NPR3, TGFA, SRPX2, S1PR1, CCL2, TBX1, ANGPT4, EGF, MCAM, CAV1, FN1, APLN, VEGFA, EPGN, KLF5, ADM2, AMOTL1, RAMP1	1609	255	19462	2.32427	0.00029916	3.3239e-05	3.26513e-05
BP	GO:0007165~signal transduction	163	8.61978	8.51866e-08	VIPR2, OLFML2B, IRS1, CHRM4, HHIP, RTKN2, CXCL16, ELK3, ARHGAP44, ARHGAP42, EDNRA, RASSF2, RPS6KA2, AKT3, CAPN5, SOX9, FAM3C, CHGB, PRKCH, IL4R, IGFBP5, DAPK1, PRKCE, IGFBP2, ANK3, ANK1, PGF, TOM1L2, OLFM1, OLFM3, ADGRB1, FEZ2, RIN1, PLPP3, RIN2, PDE9A, PTGES, CDS1, GRB7, GRIA2, CD274, NDRG4, SHC3, PDE1C, CRABP2, NPR1, EPAS1, NPR2, NPR3, PEX11B, C5AR1, CHRNA9, ITPR1, STC1, ITPR2, ARHGAP18, TNFRSF…	1609	1310	19462	1.50504	0.000472163	4.72189e-05	4.63841e-05
BP	GO:0043547~positive regulation of GTPase activity	38	2.00952	7.45193e-07	BCAR3, RTN4R, RGS14, DOCK8, FZD10, RASGRP2, RASGRP1, RAPGEFL1, DOCK10, RGS4, DOCK11, WNT11, SH3BP1, RASGEF1B, CCL5, S1PR1, CCL2, RALGPS1, TGM2, MAP4K4, CCL24, CCL20, RALGAPA2, F2R, ARAP2, ARHGAP27, ADAP1, SFRP1, TBC1D2, F2RL1, ITGA6, RGL3, PLXNB1, RGS11, RGL1, AGRN, RAPGEF3, CCL26	1609	190	19462	2.41914	0.00412283	0.00037551	0.000368871
BP	GO:0007229~integrin-mediated signaling pathway	27	1.42782	1.29178e-06	ITGAM, ITGB3, ITGA2B, FUT8, ADAMTS13, ADAMTS3, ITGAX, PTK2B, ITGB8, ITGB6, VAV3, ITGA4, ITGA2, NME2, FN1, COL3A1, CEACAM1, ITGA10, ITGA11, ADAM12, ITGBL1, ITGA7, ITGA6, PLPP3, CDH17, LAT, FERMT3	1609	113	19462	2.89013	0.00713605	0.000596695	0.000586145
BP	GO:0098609~cell-cell adhesion	38	2.00952	1.63272e-06	CYFIP2, CSTA, ITGAM, COL13A1, ITGA2B, PRTG, CDH5, SRPX2, CDH3, CDH2, TRIM29, CDH1, EPCAM, BOC, ITGAX, NRCAM, SOX9, DSP, KIRREL1, ADGRV1, ITGA4, NEGR1, ITGA2, VMP1, KRT18, NPHS1, DLG4, LRRC7, ITGA10, CDH10, ITGA11, PKP2, PECAM1, CNTN1, ITGA7, ITGA6, CD44, TJP3	1609	196	19462	2.34509	0.00901097	0.000696167	0.000683859
BP	GO:0051216~cartilage development	19	1.00476	4.29835e-06	DLX2, EDN1, SATB2, NOG, BMP8A, NFATC2, BMP8B, GATA3, SULF1, BMP5, SULF2, ZEB1, SNORC, HYAL1, ITGB8, TIMP1, SOX9, SOX6, CD44	1609	66	19462	3.4821	0.0235484	0.00166591	0.00163646
BP	GO:0014068~positive regulation of phosphatidylinositol 3-kinase signaling	21	1.11052	4.50815e-06	TGFB2, EGF, HGF, F2R, PDGFB, IL18, FN1, PRR5L, F2, AGT, VEGFA, ERBB3, CCL5, NEDD4, PDGFC, F2RL1, PLXNB1, ROR1, SOX9, PIK3AP1, NKX3-1	1609	79	19462	3.21532	0.0246835	0.00166591	0.00163646
BP	GO:0008360~regulation of cell shape	31	1.63934	5.30006e-06	PLXND1, PRAG1, SH3KBP1, HPN, RHOBTB3, ARHGAP18, ATP10A, SYNE3, FGD3, FAM171A1, FGD4, PALMD, PLXNA2, RAC2, PTK2B, CCL2, PLXNA1, CCL24, FN1, SHROOM3, RHOF, F2, ERMN, RHOB, VEGFA, DNMBP, CDC42EP5, GAS2, ITGA7, PLXNB1, EZR	1609	151	19462	2.48323	0.0289561	0.00183614	0.00180368
BP	GO:0098742~cell-cell adhesion via plasma-membrane adhesion molecules	14	0.740349	6.03813e-06	ITGAM, IGSF11, CDH5, CEACAM1, CDH3, MMP24, CDH2, CDH1, MPZ, CDH10, CDH12, PECAM1, CDH17, ADGRL3	1609	38	19462	4.45631	0.0329214	0.00196878	0.00193398
BP	GO:0010595~positive regulation of endothelial cell migration	19	1.00476	6.81575e-06	CCBE1, ANGPT4, EDN1, NRP2, SPARC, EGF, ITGB3, FLT4, PRKCA, GATA3, FUT1, AGT, RHOB, VEGFA, BMP4, ZC3H12A, PTK2B, PLPP3, RIN2	1609	68	19462	3.37968	0.0370817	0.00209887	0.00206177
BP	GO:0035556~intracellular signal transduction	67	3.5431	8.16388e-06	PATJ, GUCY1B1, CXCL8, MAST4, LRRK1, ARAF, NRBP2, RPS6KA2, AKT3, RALGPS1, TNS1, VAV3, GUCY1A1, WSB1, PRKCH, UNC13A, IGFBP5, DAPK1, DAPK2, PRKCE, PRKCA, KSR2, PASK, SDCBP2, LAT2, CNKSR2, SIK1, TNIK, SIK2, SCG2, ARHGEF5, GCOM1, SHC3, RGS14, NPR1, NPR2, TGFA, RASAL1, ADCY1, PRKCZ, ADCY5, SOCS2, RAB40B, PAK6, PAK3, SH2B3, PAG1, SOCS5, MAP4K4, CDC42BPG, PLCL2, STAC3, HMGA2, ARHGAP29, MAPK15, DCLK1, RP1…	1609	462	19462	1.75414	0.0442517	0.00237993	0.00233785
BP	GO:0050731~positive regulation of peptidyl-tyrosine phosphorylation	23	1.21629	8.8629e-06	IL11, CD74, ANGPT4, PRNP, TGFB1, EGF, HGF, ITGB3, LRRK1, PDGFB, LRP4, TGFA, PTPRJ, AREG, AGT, VEGFA, VTN, PECAM1, CNTN1, PTK2B, PLPP3, CD44, HBEGF	1609	96	19462	2.89793	0.0479485	0.00237993	0.00233785
CC	GO:0005886~plasma membrane	652	34.4791	5.19019e-30	PATJ, GLDC, C2ORF88, SERPINE1, FZD10, ABCA12, HTR7, HOMER3, PRKCH, UNC13A, CXADR, DAPK1, PRKCE, SYTL1, UNC5C, PRKCA, PDZK1, PHKA2, DKK1, SYTL2, GPR162, SLC5A9, CLDN3, DAAM1, SPINT1, GPR161, CLDN7, GPR160, AGTR1, SKAP1, CFB, FREM2, TTYH3, COL13A1, HPN, SLC5A3, PRKCZ, C3, FAM171A1, RIC8B, TERT, EPB41L1, FLRT1, PDGFC, ABCA1, FZD1, JAG2, GSDMB, ST14, AFAP1L2, ACE, CADM1, ABCA5, MCAM, ABCA4, APCDD1L, …	1696	5458	20660	1.45519	3.9653e-27	3.9653e-27	3.67984e-27
CC	GO:0009986~cell surface	125	6.61026	4.87887e-19	SPARC, NRROS, CLSTN3, HHIP, ITGA2B, FZD10, ANTXR2, ANTXR1, AMOT, CDH5, CDH2, LIPG, CAPN5, EPHB2, TNS1, KCNH2, IL15RA, KRT4, SCARA5, F2R, ISLR2, VWDE, LMO7, UNC5C, ANK3, CEL, HLA-F, PRLR, SFRP4, SFRP1, ROR1, EPHA2, RTN4R, RTN2, SDC2, HPN, PDGFB, TGFA, MST1R, DPP4, C3, ADAMTS15, ADAMTS13, PDGFC, MBP, NTSR1, FZD1, PRNP, TGFB1, AMBP, TGFB3, FZD9, TRPV2, LRFN5, TNFSF4, HLA-DRA, ITGBL1, ULBP2, FGFR3, A…	1696	658	20660	2.31413	3.72746e-16	1.86373e-16	1.72956e-16
CC	GO:0005615~extracellular space	263	13.908	1.26539e-15	SPARC, SERPINE2, COL12A1, SERPINE1, C4B, C4A, LIPG, PTGDS, BRICD5, CHGB, IL15RA, CCBE1, CXADR, MTUS1, CEL, HLA-F, DKK1, DKK3, SFRP4, SFRP1, RBP4, SPINT1, CRISPLD1, CRISPLD2, PAPPA, ADGRB1, EZR, CFB, CFD, CFH, COL13A1, CFI, EBI3, PDGFB, PCDH15, STC1, TGFA, C2, C3, ADAMTS15, C5, ADAMTS13, LCN12, FLRT1, PDGFC, S100A14, ARSG, CD14, RAB11FIP4, ZBED3, ST14, NAPSA, ACE, TNFSF15, MCAM, FN1, PRG4, CP, GDF…	1696	1989	20660	1.61074	9.33031e-13	3.22254e-13	2.99055e-13
CC	GO:0005887~integral component of plasma membrane	204	10.7879	1.25495e-14	OXTR, VIPR2, SLC23A1, HHIP, AQP7, FZD10, EDNRA, HTR7, EPHB2, EPHA5, CXADR, SLC6A15, SLC11A1, CEL, CLDN3, ADGRB1, KCNQ2, AGTR1, PLPP3, EPHA1, EPHA2, SLC22A4, EPHA10, HPN, SLC22A1, PCDH15, LPAR3, MST1R, SLC5A3, FLRT1, ST3GAL5, TSPAN5, TSPAN1, NTSR1, ABCA1, JAG2, ST14, TNFSF15, ABCA4, SLC16A14, DCLK1, IL22RA1, PCDHB2, PTK7, TNFSF4, SSPN, PTPRU, GPR20, PTPRJ, GRIK2, LRRC32, SLC6A3, GABRR2, MMP24, C1Q…	1696	1455	20660	1.70794	9.58478e-12	2.39695e-12	2.2244e-12
CC	GO:0005576~extracellular region	280	14.807	3.467e-14	SPARC, SERPINE2, HHIP, COL12A1, SERPINE1, ANTXR2, NPIPB15, C4B, C4A, EVA1C, LIPG, THSD7A, EPHB2, PTGDS, CHGB, CXADR, IL1R2, CEL, DKK1, UNC13D, DKK3, SFRP4, SFRP1, RBP4, SNORC, SPINT1, CRISPLD1, CRISPLD2, PAPPA, CLPSL2, CFB, CFD, CFH, COL13A1, EPHA10, IGSF1, STXBP2, CFI, EBI3, PDGFB, PCDH15, STC1, TGFA, C2, PLAC8, C3, C5, ADAMTS13, LCN12, ARSJ, PDGFC, ARSI, CD14, ST3GAL2, NTNG2, ACE, TNFSF15, MCAM…	1696	2213	20660	1.54128	2.64642e-11	5.29758e-12	4.91621e-12
CC	GO:0016323~basolateral plasma membrane	59	3.12004	1.79056e-12	SLC40A1, AQP7, CDH2, MPZ, SLC16A6, SLC16A8, SLC39A8, DSP, PIANP, CXADR, ANXA13, ABCC6, SLC30A1, ANK3, ANK1, SLC7A5, SLC7A7, LRRC7, CEACAM5, CLDN7, ALPK2, EZR, PLPP3, CDH16, CDH17, CD44, NDRG4, SLC43A3, SLC22A1, C5AR1, PDGFB, TGFA, SLC3A2, LIN7A, SLC5A3, ERBB3, MARVELD2, EPCAM, SLCO1B3, OTOF, RHBG, CNNM4, CA12, ABCA1, SLC12A2, ST14, CADM1, CAV1, KCNJ16, ATP2B2, MYO1D, SLC4A8, MYO1A, DLG4, SLCO4C1,…	1696	261	20660	2.7537	1.36799e-09	2.27998e-10	2.11585e-10
CC	GO:0031012~extracellular matrix	58	3.06716	4.2294e-12	ECM1, OLFML2B, LAMC3, LRRC32, ELFN2, ELFN1, ADAMTS2, MMP24, EFEMP1, ADAMTS3, BMPER, MMP28, TIMP3, TIMP1, ADAMTS9, ADAMTS6, TGM2, CCBE1, COL27A1, MMP7, MMP1, MMP2, RTN4RL2, MUC5AC, ADAMTS20, PHOSPHO1, VCAN, MMP16, CRISPLD2, COL4A4, COL4A3, COL4A6, COL4A5, COL6A3, EMID1, MATN2, COL17A1, COL15A1, COL13A1, LTBP2, TNFRSF11B, FBLN5, ADAMTS15, WNT11, ADAMTS13, SPOCK2, FLRT1, TGFB1, TFPI2, FN1, MUC5B, OT…	1696	259	20660	2.72793	3.23126e-09	4.61609e-10	4.28378e-10
CC	GO:0005788~endoplasmic reticulum lumen	62	3.27869	1.23222e-10	COLGALT2, COL12A1, TNC, PCSK9, MSLN, CHRDL1, PRSS23, C4B, C4A, CDH2, TIMP1, CHGB, FGA, COL27A1, IGFBP5, FGG, PLAUR, F2, F5, F7, VCAN, F8, VGF, COL4A4, COL4A3, COL4A6, COL4A5, COL6A3, SCG2, CES3, SLC27A2, COL17A1, COL15A1, COL13A1, SDC2, EBI3, PDGFB, TSPAN33, FSTL3, C3, ADAMTS13, ARSJ, PDGFC, SPP1, ARSI, TSPAN5, ARSG, APOL1, EDEM3, BCHE, COL26A1, BDNF, WNT7B, FN1, CP, BMP4, COL3A1, TSPAN14, COL5A1…	1696	311	20660	2.42849	9.41418e-08	1.17677e-08	1.09206e-08
CC	GO:0005911~cell-cell junction	44	2.32681	1.19638e-09	COL17A1, PTPRU, COL13A1, SH3KBP1, ITGB3, HPN, AQP7, PTPRJ, LIN7A, PRKCZ, CDH5, PDZD2, CDH2, FLRT1, PCDH1, MPP1, MPP3, KIRREL1, PRKCH, CXADR, CADM1, HEG1, PLEKHG5, KRT8, MAPK15, MPP7, IGSF11, OCLN, CEACAM1, CLDN3, DNMBP, NPHS1, DLG4, PTK7, ADGRB1, PKP2, FSCN1, PECAM1, FGFR4, STEAP1, LAT, SKAP1, ARHGEF6, ADGRL3	1696	193	20660	2.77715	9.1403e-07	1.01559e-07	9.42478e-08
CC	GO:0005604~basement membrane	28	1.4807	7.88259e-09	COL17A1, ACHE, LAD1, COL15A1, SPARC, LAMC3, LAMA4, TNC, NTN5, NID1, LOXL1, LOXL2, VTN, TIMP3, HMCN1, TIMP1, ENTPD2, FN1, NPNT, FRAS1, COL5A1, COL4A4, COL4A3, MMRN2, COL4A6, COL4A5, AGRN, FREM2	1696	96	20660	3.55297	6.02228e-06	6.0223e-07	5.58875e-07
CC	GO:0016020~membrane	389	20.5711	2.80198e-08	CYFIP2, MT-ND5, ABCA12, ARIH2OS, RNF112, KRTCAP3, CYP2D7, CREB3L3, CREB3L1, EVA1C, AKT3, AP1S1, CDK5RAP3, PRKCH, UNC13A, NUP210, HPCAL1, PRKCA, UNC13D, SYTL2, CH25H, CLDN3, DAAM1, SPINT1, AGTR1, ORAI2, C2ORF92, HS3ST3A1, HPN, CFI, PDGFB, SLC5A3, PRKCZ, KIAA0040, RDH10, PDGFC, ST3GAL5, CHST13, ST3GAL1, ST3GAL2, FDFT1, LRRC37A3, EDEM3, SDR42E1, ACE, ABCA4, FZD9, TPBGL, FA2H, PCDHB2, FERMT3, ACHE, S…	1696	3693	20660	1.28314	2.14069e-05	1.9461e-06	1.806e-06
CC	GO:0016324~apical plasma membrane	68	3.59598	3.29252e-08	OXTR, PATJ, ITGB3, SLC23A1, CDH2, SLC16A8, SLC39A8, SLC16A2, CTSB, AMN, MREG, ABCC2, IGFBP2, ANXA13, SHROOM3, LMO7, MYO7A, PDZK1, SHROOM4, ANO1, SLC7A5, CEACAM1, CEACAM7, CEACAM6, CEACAM5, KCNMA1, TNIK, ZMYND10, EZR, CD44, SLC22A4, SLC26A2, KCNE4, HPN, SLC22A1, STC1, SLC3A2, ADRB2, PRKCZ, SLC5A3, DPP4, MUC1, ERBB3, MARVELD2, EPCAM, NHS, MAL2, CA12, SLC12A2, MPP3, KCNB1, CAV1, CYP4F3, FN1, HIP1R, …	1696	408	20660	2.03027	2.51545e-05	2.09624e-06	1.94533e-06
CC	GO:0030054~cell junction	45	2.37969	2.69942e-07	MACF1, SPTBN5, PATJ, SCHIP1, ITGB3, C4ORF19, FBF1, PRKCZ, SLC8A1, AMOT, DPP4, IQCJ-SCHIP1, CDH5, CDH3, MARVELD2, CDH2, CDH1, SH3PXD2B, NHS, PAK6, ITGB6, PCDH1, TSPAN1, DSP, CXADR, KDF1, SAMD4A, LSR, CGN, MPP7, OCLN, CEACAM1, TBC1D2, DNMBP, DLG4, LRRC7, GJB3, PKP2, EPPK1, LCP1, S100A9, CDH17, ARHGEF5, TJP3, CRB3	1696	238	20660	2.30324	0.000206215	1.53949e-05	1.42867e-05
CC	GO:0070062~extracellular exosome	249	13.1676	2.9843e-07	CYFIP2, EIF4A1, PATJ, SLC23A1, COL12A1, SERPINE1, DNHD1, C4B, C4A, PPP2R1B, HMCN1, PTGDS, ENTPD2, PRKCH, KRT8, SYTL1, PRKCA, CEL, PDZK1, HDHD2, SFRP1, RBP4, SLC5A9, SPINT1, CRISPLD1, CRISPLD2, EZR, HPD, CES3, CFB, FREM2, CFD, TTYH3, CFH, CRABP2, STXBP2, HPN, CFI, PPL, PRKCZ, ADH6, C2, C3, ACTR3C, C5, PDGFC, S100A14, CD14, ST3GAL1, TSPAN1, NAPSA, GSTM2, ACE, CFAP70, FN1, RAB27B, CP, AIF1L, MSRA, B…	1696	2240	20660	1.35412	0.000227975	1.53949e-05	1.42867e-05
CC	GO:0031093~platelet alpha granule lumen	21	1.11052	3.02256e-07	FGB, CFD, FGA, TGFB2, ORM1, TGFB1, SPARC, TGFB3, EGF, HGF, FGG, SERPINE1, PDGFB, FN1, ORM2, F5, VEGFA, F8, ALB, TIMP1, FERMT3	1696	68	20660	3.76197	0.000230897	1.53949e-05	1.42867e-05
CC	GO:0005923~bicellular tight junction	30	1.58646	6.63832e-07	PATJ, LIN7A, PRKCZ, AMOT, CDH5, CLMP, SH3BP1, CCND1, MARVELD2, POF1B, EPCAM, MARVELD3, NHS, SYNPO, CGNL1, CXADR, FRMD4A, LSR, ANK3, CGN, MAPK15, MPP7, OCLN, CLDN3, CLDN7, WNK3, EPPK1, AMOTL1, TJP3, CRB3	1696	131	20660	2.78968	0.000507039	3.1698e-05	2.9416e-05
CC	GO:0008305~integrin complex	13	0.687467	7.84388e-07	ITGAM, ITGA4, ITGB3, ITGA2, ITGA2B, ITGA10, ITGA11, ITGAX, ITGBL1, ITGB8, ITGA7, ITGA6, ITGB6	1696	28	20660	5.65574	0.000599093	3.52513e-05	3.27136e-05
CC	GO:0016021~integral component of membrane	535	28.2919	1.22287e-06	MT-ND6, MT-ND4L, MT-ND4, PGAP1, MT-ND5, FZD10, ABCA12, ARIH2OS, MT-ND1, RNF112, KRTCAP3, HTR7, CYP2D7, CREB3L3, NDST4, CREB3L1, EVA1C, NUP210, DAPK2, UNC5C, HOGA1, GPR162, CH25H, SLC5A9, CLDN3, SPINT1, GPR161, CLDN7, GPR160, AGTR1, ORAI2, C2ORF92, FREM2, HS3ST3A1, HPN, SLC5A3, KIAA0040, HSD11B2, FAM171A1, RDH10, FLRT1, ST3GAL5, CHST13, ST3GAL1, ST3GAL2, FDFT1, ABCA1, LRRC37A3, FZD1, SDR42E1, GSDM…	1696	5488	20660	1.18753	0.000933836	5.1904e-05	4.81675e-05
CC	GO:0014069~postsynaptic density	45	2.37969	8.81449e-06	PRKN, GRIA2, RTN1, RGS14, KLHL17, ITPR1, LRP4, GRIK2, PRKCZ, SLC8A1, ARHGAP44, RNF112, SIPA1L1, CDH2, PSD3, PTK2B, PAK6, HOMER3, NOS1, PAK3, SYNPO, DISC1, NEFH, SH2D5, EGLN1, PRNP, CADM1, DAPK1, HIP1R, NETO2, SYN1, DCLK1, GRIN1, DNM3, IGSF11, GAP43, DLG4, LRRC7, ABI3, SYT11, ADGRB1, PICK1, IGSF9B, CRYAB, SHANK1	1696	270	20660	2.03027	0.00671168	0.000337529	0.000313231
CC	GO:0043005~neuron projection	57	3.01428	8.83584e-06	CYFIP2, PCSK1, MT-ND5, SH3KBP1, STMN3, SLC6A3, GABRR2, RNF112, CDH2, NRCAM, EPHB2, EPHA5, UNC13A, CXADR, NPY5R, NPY1R, RTN4RL2, ANK3, FOS, SYP, SSTR1, ANK1, CNKSR2, VGF, SNPH, GPR161, NPY4R2, PICK1, EPHA1, SHANK1, EPHA2, RTN4R, PRKN, RGS17, TPH1, RTN1, EPHA10, NPR2, CHRNA9, RASGRP2, CACNA1G, KLC3, SLC17A7, NPTX1, SLC12A2, CADM1, GABRA5, LGI3, GRIN1, MYO1D, FOSL1, SLC4A8, SYT11, DLG4, VIM, RGS11, …	1696	375	20660	1.8516	0.00672788	0.000337529	0.000313231
MF	GO:0005201~extracellular matrix structural constituent	38	2.00952	2.6865e-10	COL17A1, SRPX, COL15A1, ECM1, SPARC, COL13A1, LAMA4, TNC, LTBP2, NID1, THSD4, VTN, SRPX2, EFEMP1, HMCN1, EDIL3, FGB, FGA, COL27A1, LAMB3, FGG, TFPI2, FN1, MUC5B, NPNT, MUC5AC, MFAP5, COL3A1, FRAS1, COL5A1, COL4A4, COL5A3, COL4A3, MMRN2, COL4A6, COL4A5, AGRN, MATN2	1625	139	18976	3.19242	4.12647e-07	4.12916e-07	4.08349e-07
MF	GO:0005509~calcium ion binding	114	6.02856	2.67951e-09	SPARC, CLSTN3, RASEF, CIB2, SLC8A1, LOXL2, CDH5, EFEMP1, CDH3, CDH2, CDH1, CAPN2, SVEP1, HMCN1, PCDHAC2, TGM2, CCBE1, UNC13A, ANXA13, HPCAL1, VWDE, PCDHA13, NPNT, PADI3, MASP1, S100A9, NECAB2, MACF1, ITPR1, PCDH15, ITPR2, LTBP2, NID1, RASGRP2, RASGRP1, FBLN5, ADAMTS13, CRACR2B, OTOF, S100A14, RAB11FIP4, JAG2, EDEM3, PRNP, LRP1B, AIF1L, EHD3, MEX3B, PCDHB2, CPS1, PLCH2, ANXA8L1, PCDHGB6, TNFAIP6, …	1625	756	18976	1.7609	4.11571e-06	2.0592e-06	2.03642e-06
MF	GO:0005178~integrin binding	34	1.79799	1.65391e-06	ITGAM, ITGB3, ITGA2B, CIB2, FBLN5, VTN, ADAMTS13, GPNMB, ITGAX, SPP1, ITGB8, S1PR3, ITGB6, EDIL3, CXADR, ITGA4, ITGA2, FN1, PRKCA, NPNT, GFAP, COL3A1, COL5A1, ITGA10, IL1B, COL4A3, ITGA11, ITGBL1, ITGA7, ITGA6, LCP1, PLPP3, CDH17, FERMT3	1625	160	18976	2.48148	0.00253719	0.000847355	0.000837983
MF	GO:0051015~actin filament binding	41	2.16816	1.66408e-05	FHOD3, MACF1, SPTBN5, TAGLN, ANXA8L1, KLHL17, ESPN, RCSD1, ANTXR1, SYNE3, SYNE2, LIMD2, ACTR3C, POF1B, COTL1, ANXA6, ANXA8, MISP, CTNNAL1, MARCKSL1, ZNF185, MYH15, HIP1R, SHROOM3, MYO7A, SHROOM4, ERMN, AIF1L, MYO1D, CAMSAP3, CACNB2, ABI3, MYO1A, MYO5C, CORO6, FSCN1, GAS2, PICK1, LCP1, EZR, MYO1F	1625	233	18976	2.05485	0.0252366	0.0062228	0.00615397
MF	GO:0008201~heparin binding	34	1.79799	2.02433e-05	COL17A1, RTN4R, CXCL6, NRP2, CXCL8, CFH, SERPINE2, COL13A1, LTBP2, ADAMTS15, VTN, ADAMTS3, GPNMB, EVA1C, LIPG, SLIT1, SLIT3, SLIT2, TMEM184A, FGFBP1, FN1, NAV2, CEL, F2, PGF, VEGFA, BMP4, SFRP1, COL5A1, CRISPLD2, COL5A3, LGR6, FGFR4, HBEGF	1625	179	18976	2.21808	0.0306156	0.0062228	0.00615397
MF	GO:0017124~SH3 domain binding	27	1.42782	2.67949e-05	PRKN, SH3KBP1, WIPF3, ESPN, CASP9, FUT8, SH3BP1, INPP5J, SH3BGRL2, PAK3, DRD4, AFAP1L2, HIP1R, AFAP1, ARHGAP27, MAPK15, ADAM19, ARHGAP31, ABI3, PLSCR4, ADAM12, NOXA1, ELMO1, ELMO3, SKAP1, SHANK1, CRB3	1625	128	18976	2.46323	0.0403221	0.00681178	0.00673643
MF	GO:0008083~growth factor activity	32	1.69223	3.10231e-05	PDGFB, TGFA, AREG, EFEMP1, PDGFC, TIMP1, JAG2, IL11, GDF11, TGFB2, TGFB1, TGFB3, EGF, BDNF, HGF, BMP8A, BMP8B, INHBB, INHBA, NGF, F2, DKK1, PGF, AGT, BMP5, VEGFA, BMP4, GDF9, EPGN, VGF, NRG4, HBEGF	1625	167	18976	2.23761	0.0465346	0.00681178	0.00673643
MF	GO:0005085~guanyl-nucleotide exchange factor activity	40	2.11528	5.08143e-05	DENND1C, BCAR3, DOCK8, DENND3, RASGRP2, RASGRP1, RAPGEFL1, DOCK10, FGD3, DOCK11, FGD4, RIC8B, ALS2CL, RASGEF1B, PSD4, PSD3, EPS8L2, RALGPS1, VAV3, ARHGEF33, DENND2C, PLEKHG1, ARHGEF37, EGF, SH2D3A, PLEKHG5, ARHGEF16, RAB3IP, RHOF, KIAA1755, DNMBP, SPATA13, ELMO1, RGL3, RIN1, RGL1, RIN2, RAPGEF3, ARHGEF5, ARHGEF6	1625	236	18976	1.97924	0.0750844	0.00976271	0.00965472
MF	GO:0005102~receptor binding	60	3.17292	6.16269e-05	PECR, SERPINE2, SERPINE1, ADM, ABCA12, SLC6A3, CDH5, EPHB2, INSL4, FGB, FGA, AMN, CXADR, HGF, IGFBP2, FGG, F2R, PLAUR, VWDE, PDZK1, WNT9A, HLA-F, NGF, F2, C1QL1, TRDN, ANO1, F7, NRG4, PICK1, ANGPTL4, IDUA, LAMA4, NTN5, DPP4, C3, C5, SRPX2, WNT11, PTK2B, CCL2, PPARGC1A, FZD1, MPP1, ABCA1, ANGPT4, GSTM2, TGFB2, CADM1, CD70, TNFSF15, WNT7B, CAV1, FN1, APLN, PIK3IP1, IGFL4, TNFSF4, F2RL1, PIK3AP1	1625	412	18976	1.70061	0.0903194	0.0105245	0.0104081
MF	GO:0005515~protein binding	1150	60.8144	0.00014272	PID1, ARAF, SCX, FZD10, ACCS, ALKBH6, MT-ND1, ZC3H12D, KRTCAP3, HTR7, DPYSL4, LURAP1L, FAM110C, FAM110B, ZC3H12A, AKT3, CKMT1B, SAMD12, SAMD11, HES7, CCBE1, STARD4, SDS, CXADR, HPCAL1, UNC5C, BHLHA15, PDZK1, HDHD2, PHKA2, CH25H, RBP7, RBP4, EID3, CLDN3, SCO2, DDIT3, CLDN7, FEZ2, AGTR1, ORAI2, PADI3, TXNIP, SKAP1, ATF3, EXD1, TTYH3, COL13A1, CRABP2, HPN, GATA6, PDGFB, MTMR9, GATA3, SLC5A3, C2, SUL…	1625	12657	18976	1.06101	0.196865	0.0217568	0.0215162
MF	GO:0005518~collagen binding	17	0.898995	0.000155709	ACHE, CCBE1, SPARC, SMAD3, ITGA2, PDGFB, FN1, PODN, NID1, ANTXR1, VTN, C1QTNF1, ITGA10, COL5A3, ITGA11, CD44, CTSB	1625	68	18976	2.91938	0.212733	0.0217568	0.0215162
MF	GO:1990837~sequence-specific double-stranded DNA binding	74	3.91327	0.000190751	FOXE1, BHLHE41, RORC, TFCP2L1, ELK3, HEY1, SIX4, CREB3L1, HOXA1, SOX9, SOX7, JUNB, HOXA5, MNX1, NKX3-1, HES7, NKX2-8, ZBTB32, EN2, EN1, ETV1, BHLHA15, FOS, ETV5, POU5F1, RUNX2, OVOL2, HOXB9, NR5A2, ELF3, IRF5, HOXB8, IRF9, JDP2, ATF3, DLX1, DLX2, CEBPD, DLX4, ARX, GATA6, GATA3, ASCL1, NPAS2, GBX2, HSF4, HESX1, ALX4, MSX1, ZBTB18, TBX1, EGR1, TFAP2C, PRRX2, NR2F1, NFATC2, GRHL1, FLI1, PBX1, KLF2, …	1625	560	18976	1.5431	0.253994	0.0233547	0.0230964
MF	GO:0038023~signaling receptor activity	38	2.00952	0.000197535	RTN4R, GRIA2, NRP2, GUCY1B1, SLC20A1, LY75, TNFRSF11B, TNFRSF13C, GRIK2, ANTXR2, ANTXR1, CSF2RA, AMOT, PRTG, P2RY2, ITGAX, ITGB8, ITGB6, STRA6, PAQR8, PRNP, PAQR6, GUCY1A1, NLGN4X, GABRA5, TNFRSF9, PLAUR, RTN4RL2, CEL, MCC, GRIN1, DCBLD2, GRIN3B, CD7, F2RL1, PKHD1L1, TLR5, FOLR1	1625	234	18976	1.89635	0.261729	0.0233547	0.0230964
MF	GO:0030020~extracellular matrix structural constituent conferring tensile strength	13	0.687467	0.000295272	COL17A1, COL15A1, COL27A1, COL13A1, COL12A1, COL3A1, COL5A1, COL4A4, COL5A3, COL4A3, COL4A6, COL4A5, COL6A3	1625	45	18976	3.37351	0.364666	0.0324167	0.0320581
MF	GO:0005215~transporter activity	11	0.581703	0.00051313	TMEM184A, OCA2, XK, GABRA5, UCP3, SLC23A1, ABCA4, SLC16A2, STEAP1, CDH17, SYN1	1625	35	18976	3.67008	0.545415	0.0525788	0.0519972
MF	GO:0050839~cell adhesion molecule binding	16	0.846113	0.000720784	FGB, DSP, FGA, KIRREL1, CXADR, NLGN4X, CADM1, ITGA4, ITGB3, FGG, NPHS1, CDH1, PTK7, CLDN7, EZR, TJP3	1625	70	18976	2.66915	0.669624	0.0692403	0.0684745
MF	GO:0042802~identical protein binding	186	9.83607	0.000835152	FAAH, OLFML2B, PRAG1, ITGA2B, RASEF, DEFB1, ACCS, AMOT, TGM1, STK10, CREB3L3, CDH2, TRIM29, CDH1, ARL6IP4, HOXA1, HOMER3, EPHB2, SLC16A2, KCNH2, CXADR, DAPK1, HGF, DAPK2, SOX13, ZBTB32, HNF1B, MYO7A, BHLHA15, SDCBP2, PGF, SFRP1, CLDN3, IFI27, DAAM1, DDIT3, CLDN7, SPATA13, PADI3, MATR3, KCTD12, EZR, PDE9A, ATF3, NECAB2, SMIM3, L3MBTL1, GRB7, PMEL, SPTBN5, CFH, NPR2, HTRA3, SDC2, PEX11B, SLC22A1, H…	1625	1737	18976	1.25044	0.722887	0.0737913	0.0729751
MF	GO:0005249~voltage-gated potassium channel activity	15	0.793231	0.000864179	HCN4, KCNG1, KCNH2, KCNF1, KCNG2, KCNG3, KCNJ11, KCNB1, KCNE4, KCNAB3, KCNV1, KCNS3, KCNMA1, KCNQ2, HCN2	1625	64	18976	2.73692	0.734981	0.0737913	0.0729751
MF	GO:0005125~cytokine activity	31	1.63934	0.00092434	EBI3, SECTM1, TNFRSF11B, AREG, WNT11, SPP1, FAM3C, TIMP1, IL11, GDF11, TGFB2, EDN1, TGFB1, CMTM3, TGFB3, CD70, TNFSF15, WNT7B, IL18, BMP8A, BMP8B, INHBB, INHBA, WNT9A, BMP5, VEGFA, BMP4, GDF9, IL1B, TNFSF4, SCG2	1625	192	18976	1.88544	0.758393	0.0747743	0.0739472
MF	GO:0017147~Wnt-protein binding	10	0.528821	0.00110168	FZD1, SFRP4, SFRP1, PORCN, APCDD1L, FZD9, ROR1, FZD10, NID1, TRABD2A	1625	32	18976	3.64923	0.816055	0.0846643	0.0837279

## Sheet: Table S4
Table S4. GO enrichment analysis of upregulated DEGs identified in ARAF p.S214C mutant cells compared to ARAF-WT cells (RNA-Seq)
Category	Term	Count	%	PValue	Genes	List Total	Pop Hits	Pop Total	Fold Enrichment	Bonferroni	Benjamini	FDR
BP	GO:0030335~positive regulation of cell migration	36	4.44444	1.0663e-10	CD274, CEMIP, TNFAIP6, TWIST2, PIK3R3, TWIST1, PPM1F, CDH5, WNT11, CCL5, PDGFC, ITGAX, S1PR1, HAS2, EPHB2, MAP4K4, CCL24, CARMIL2, TGFB1, SMAD3, SEMA4B, MMP2, CAV1, F2R, PRKCA, IL1B, SNAI1, PECAM1, SPRY2, F2RL1, SNAI2, ITGA6, LGR6, CCL26, HBEGF, EPHA2	728	267	19453	3.60285	4.20013e-07	4.19907e-07	4.06365e-07
BP	GO:0030198~extracellular matrix organization	28	3.45679	2.50317e-09	COL17A1, COL15A1, COL13A1, ITGB3, TNFRSF11B, THSD4, ADAMTS2, ADAMTS3, ITGAX, SLC39A8, SOX9, ADAMTS6, ITGA4, MMP1, MMP2, ITGA2, SERPINB5, GFAP, COL3A1, COL5A1, MMP16, CRISPLD2, ITGA10, ITGA11, COL4A6, COL4A5, ITGA6, PTX3	728	190	19453	3.93785	9.85993e-06	4.92874e-06	4.76978e-06
BP	GO:0001525~angiogenesis	32	3.95062	7.9361e-09	COL15A1, ECM1, NRP2, CALCRL, CXCL8, PLXND1, EPAS1, NPR3, SERPINE1, TGFA, SHB, ELK3, AMOT, SRPX2, HEY1, S1PR1, CCL2, NRCAM, EPHB2, TBX1, ANGPT4, MMP2, CAV1, FN1, PRKCA, APLN, EPGN, CEACAM1, ANGPTL4, RAMP1, SCG2, RAPGEF3	728	255	19453	3.35324	3.12598e-05	1.04175e-05	1.00815e-05
BP	GO:0007165~signal transduction	90	11.1111	2.36195e-08	BCAR3, CXCL6, ECM1, CXCL8, TNFAIP6, IRS1, HHIP, CHRM4, LRRK1, SECTM1, SHB, PITPNC1, ELK3, EDNRA, CHL1, AKT3, RAC2, SOX9, TIMP1, FAM3C, CHGB, PRKCH, IL4R, IGFBP5, PRKCE, IGFBP2, PLAUR, GAB3, ANK1, PGF, TOM1L2, OLFM1, CEACAM1, VGF, IL1B, FEZ2, ITPKA, PECAM1, RIN1, PLPP3, RIN2, PDE9A, RAPGEF3, TNFRSF21, HBEGF, PTGES, CD274, COL15A1, NDRG4, SHC3, CRABP2, PLPPR2, EPAS1, NPR3, PEX11B, CHRNA9, ITPR1, AR…	728	1307	19453	1.84002	9.30329e-05	2.32534e-05	2.25035e-05
BP	GO:0007155~cell adhesion	50	6.17284	4.46001e-08	ACHE, SRPX, NRP2, TNFAIP6, ITGB3, TNC, LOXL2, ADGRE1, CDH2, CHL1, ITGAX, ITGB8, NRCAM, EDIL3, ITGA4, PRKCE, ITGA2, PRKCA, VCAN, CEACAM1, ADAM12, COL4A6, COL6A3, ITGA6, JCAD, CD44, EPHA2, COL15A1, LAMA4, PCDH15, PRTG, EFNB2, FLRT1, SPP1, S1PR1, CCL2, SUSD5, PCDH1, CTNNAL1, NLGN4X, PCDH7, FN1, LSAMP, PPFIBP1, COL5A1, PTK7, ITGA10, ITGA11, SSPN, ITGBL1	728	566	19453	2.36053	0.000175664	3.51271e-05	3.39942e-05
BP	GO:0006954~inflammatory response	42	5.18519	6.20889e-08	PTGER4, CXCL6, CIITA, ECM1, NRROS, CXCL8, TNFAIP6, PTGER2, PTGER3, LY96, GATA3, IL1RAP, IFI16, CCL5, SPP1, BDKRB2, CCL2, S1PR3, CD14, GGT5, CCL24, AFAP1L2, TGFB1, CCL20, F2R, TNFRSF1B, FOSL1, MFHAS1, TNIP1, TSPAN18, IL1B, TNFSF4, AGTR1, CHST1, F2RL1, PTX3, S100A9, SCG2, CD44, CHST2, CCL26, EPHA2	728	436	19453	2.57406	0.000244538	4.0751e-05	3.94368e-05
BP	GO:0045766~positive regulation of angiogenesis	23	2.83951	2.61247e-07	CCL24, CCBE1, ANGPT4, ECM1, CXCL8, ITGB3, SERPINE1, GATA6, TWIST1, HMGA2, PRKCA, PGF, HK2, HIPK2, CDH5, DDAH1, IL1B, ADAM12, AKT3, ITGAX, ITGB8, ANGPTL4, RAPGEF3	728	166	19453	3.70233	0.00102852	0.00014697	0.00014223
BP	GO:0032967~positive regulation of collagen biosynthetic process	10	1.23457	9.55933e-07	BMP4, TGFB1, TGFB3, CREB3L1, ITGA2, F2R, VIM, INHBA, F2, SERPINB7	728	30	19453	8.90705	0.00375834	0.000470558	0.000455382
BP	GO:0007411~axon guidance	24	2.96296	1.14632e-06	EPHA5, DRAXIN, ROBO3, NRP2, FOXD1, BDNF, SEMA4B, ETV1, UNC5C, GATA3, PRTG, EFNB2, KIAA1755, GBX2, CHL1, PTK7, BOC, FEZ2, NRCAM, SLIT3, SLIT2, EPHB2, LGR6, EPHA2	728	195	19453	3.28876	0.00450516	0.000501577	0.000485401
BP	GO:0003180~aortic valve morphogenesis	10	1.23457	5.14364e-06	BMP4, TGFB1, HEY1, SNAI1, TWIST1, SNAI2, SLIT3, GATA3, SOX9, SLIT2	728	36	19453	7.42254	0.020057	0.00184142	0.00178204
BP	GO:0001657~ureteric bud development	10	1.23457	5.14364e-06	BMP4, GDF11, SFRP1, TGFB1, SMAD3, SALL1, BMPER, LHX1, SPRY1, SLIT2	728	36	19453	7.42254	0.020057	0.00184142	0.00178204
BP	GO:0009410~response to xenobiotic stimulus	28	3.45679	5.74567e-06	BCAR3, PCSK1, OXTR, GATA6, TGFA, TNFRSF11B, GATA3, SLC8A1, NPAS2, CCND1, SNCA, FZD1, TGFB2, TGFB1, ACE, TRPA1, MMP2, ITGA2, IGFBP2, NFATC2, INHBA, PGF, DUSP6, FOSL1, SFRP1, FOSB, TOP1, KCNK3	728	277	19453	2.70106	0.0223781	0.00188554	0.00182473
BP	GO:0001666~response to hypoxia	21	2.59259	9.94588e-06	EGLN1, TGFB2, TGFB1, ACE, SMAD3, TGFB3, EPAS1, MMP2, CAV1, ITGA2, ITPR1, ITPR2, PGF, HK2, LOXL2, EDNRA, KCNMA1, CYP1A1, CAPN2, NOS1, ANGPTL4	728	176	19453	3.18832	0.0384195	0.00301284	0.00291567
BP	GO:0030514~negative regulation of BMP signaling pathway	13	1.60494	1.14669e-05	FZD1, DLX1, SMURF2, TNFAIP6, HTRA3, CAV1, NOG, HTRA1, CHRDL1, DKK1, HIPK2, SFRP1, BMPER	728	71	19453	4.89261	0.0441637	0.00322549	0.00312147
BP	GO:0048701~embryonic cranial skeleton morphogenesis	9	1.11111	1.3455e-05	TBX1, BMP4, TBX15, DLX2, SMAD3, MMP16, SIX4, TWIST1, RUNX2	728	31	19453	7.75775	0.0516197	0.00353239	0.00341848
BP	GO:0097435~supramolecular fiber organization	7	0.864198	1.54998e-05	MFAP5, COL3A1, ADAMTS3, COL5A1, FKBP1C, LTBP2, SNCA	728	16	19453	11.6905	0.0592278	0.00377159	0.00364996
BP	GO:0007229~integrin-mediated signaling pathway	16	1.97531	1.62816e-05	ITGA4, ITGB3, ITGA2, FN1, COL3A1, FUT8, CEACAM1, ADAMTS3, ITGA10, ADAM12, ITGA11, ITGAX, ITGBL1, ITGB8, ITGA6, PLPP3	728	111	19453	3.8517	0.0621205	0.00377159	0.00364996
BP	GO:0060325~face morphogenesis	9	1.11111	1.73559e-05	TBX1, TGFB1, TGFB3, CRISPLD2, MMP2, NOG, MSX1, DKK1, STRA6	728	32	19453	7.51532	0.0660809	0.00379709	0.00367463
BP	GO:0051897~positive regulation of protein kinase B signaling	21	2.59259	2.08407e-05	TGFB2, TGFB1, IGFBP5, F2R, FN1, TGFA, PTPRJ, GATA3, RASD2, MFHAS1, EPGN, C1QTNF1, CCL5, NEDD4, PDGFC, F2RL1, SPRY2, ROR1, SOX9, HBEGF, NKX3-1	728	185	19453	3.03321	0.0788131	0.00431951	0.00418021
BP	GO:0030334~regulation of cell migration	16	1.97531	2.25054e-05	MACF1, TGFB1, SERPINE2, PLXND1, LAMA4, TNC, UNC5C, AMOT, DOCK10, ADGRG3, CEACAM1, ABI3, PLXNA2, MGAT3, RAC2, PLXNA1	728	114	19453	3.75034	0.0848341	0.00435913	0.00421855
CC	GO:0005886~plasma membrane	333	41.1111	1.97731e-25	OXTR, SPARC, HHIP, SERPINE1, ANTXR2, ANTXR1, EDNRA, HTR7, HOMER3, EPHB2, SYNPO, PAQR8, EPHA5, PRKCH, UNC13A, SLC6A15, PRKCE, ISLR2, ACSL5, UNC5C, PRKCA, ANK1, DKK1, GPR162, SFRP1, DAAM1, GPR161, AGTR1, RIN1, PLPP3, SKAP1, EPHA2, SLC22A4, MACF1, TTYH3, SLC45A3, COL13A1, EBI3, SLC22A1, PCDH15, TGFA, LPAR3, SLC5A3, FAM171A1, NKAIN3, FLRT1, PDGFC, TSPAN5, CD14, TSPAN1, PAG1, NTSR1, ABCA1, FZD1, NTNG2…	766	5455	20647	1.64542	9.80748e-23	9.80748e-23	8.99678e-23
CC	GO:0005887~integral component of plasma membrane	113	13.9506	7.17021e-14	OXTR, PLXND1, CHRM4, HHIP, IL1RAP, SLC8A1, EDNRA, HTR7, CDH2, SLC16A6, NRCAM, SLC39A8, EPHB2, SLC16A2, SLC16A4, EPHA5, KIRREL1, IL4R, SCARA5, SLC6A15, F2R, LIFR, SLCO2A1, AGTR1, ROR1, PLPP3, STEAP1, TRABD2A, EPHA2, COL17A1, SLC22A4, SLC26A2, CALCRL, NPR3, SLC22A1, CHRNA9, PCDH15, LPAR3, ADRB2, SLC5A3, ADGRG3, EFNB2, FLRT1, PLXNA2, TSPAN5, ST3GAL5, PLXNA1, TSPAN1, NTSR1, STRA6, ABCA1, TNFSF15, TNF…	766	1453	20647	2.09624	3.55733e-11	1.77821e-11	1.63122e-11
CC	GO:0009986~cell surface	63	7.77778	1.49248e-11	ACHE, SRPX, CIITA, SPARC, NRROS, HHIP, ITGB3, PTPRJ, ANTXR2, ANTXR1, AMOT, CDH5, CDH2, LIPG, ITGAX, ITGB8, EPHB2, HLA-DPA1, SCARA5, ITGA4, ITGA2, F2R, PLAUR, ISLR2, UNC5C, PRLR, SFRP1, CEACAM1, MMP16, ROR1, ITGA6, CD44, HBEGF, EPHA2, RTN2, LRP4, TGFA, TFPI, NT5E, SRPX2, CLMP, PDGFC, SLITRK6, MBP, SLIT2, NTSR1, FZD1, CD74, PRNP, TGFB1, NLGN4X, TGFB3, KCNB1, FZD9, TRPV2, DCBLD2, LRFN5, TSPAN14, TNF…	766	657	20647	2.58466	7.40267e-09	2.46756e-09	2.26359e-09
CC	GO:0031012~extracellular matrix	34	4.19753	6.41836e-10	COL17A1, COL15A1, ECM1, COL13A1, LTBP2, TNFRSF11B, ELFN2, ELFN1, ADAMTS2, EFEMP1, ADAMTS3, WNT11, BMPER, FLRT1, TIMP3, TIMP1, ADAMTS6, TGM2, CCBE1, TGFB1, MMP1, MMP2, TFPI2, FN1, MUC5B, COL3A1, VCAN, COL5A1, MMP16, CRISPLD2, COL4A6, COL4A5, COL6A3, PTX3	766	259	20647	3.5384	3.18351e-07	7.95877e-08	7.30089e-08
CC	GO:0005615~extracellular space	126	15.5556	2.26426e-09	SPARC, SERPINE2, SERPINE1, TNC, LOXL1, LOXL2, EFEMP1, BMPER, LIPG, FAM3C, CHGB, CCBE1, IL4R, IGFBP5, IGFBP2, DKK1, PGF, DKK3, OLFM1, SFRP1, CRISPLD2, PAPPA, COL4A6, COL4A5, MASP1, S100A9, SCG2, COL17A1, COL13A1, EBI3, HTRA1, PCDH15, LY96, STC1, TGFA, TNFRSF11B, LTBP2, FLRT1, PDGFC, ARSG, CD14, CPA4, TGFB2, ACE, TGFB1, BDNF, TGFB3, TNFSF15, TFPI2, FN1, INHBA, BMP5, BMP4, RAET1E, COL5A1, RAET1G, TN…	766	1990	20647	1.70665	1.12307e-06	2.07719e-07	1.90549e-07
CC	GO:0005576~extracellular region	136	16.7901	2.51273e-09	LY6K, SPARC, NRROS, SERPINE2, HHIP, SERPINE1, TNC, IL1RAP, ANTXR2, LOXL1, EFEMP1, BMPER, EVA1C, LIPG, COTL1, NRCAM, FAM3C, EPHB2, CHGB, IL4R, IGFBP5, F2R, IGFBP2, DKK1, PRLR, PGF, DKK3, OLFM1, SFRP1, CRISPLD2, PAPPA, ADAM12, COL4A6, COL4A5, MASP1, S100A9, SCG2, COL17A1, CEMIP, COL13A1, HTRA3, EBI3, HTRA1, PCDH15, LY96, STC1, TGFA, TNFRSF11B, LTBP2, NID1, PLAC8, ARSJ, PDGFC, ARSI, CD14, NPTX2, ST3…	766	2208	20647	1.66023	1.24632e-06	2.07719e-07	1.90549e-07
CC	GO:0005788~endoplasmic reticulum lumen	35	4.32099	1.88555e-08	COL17A1, COLGALT2, COL15A1, COL13A1, EBI3, TNC, CHRDL1, PRSS23, CDH2, ARSJ, PDGFC, SPP1, ARSI, TSPAN5, TIMP1, ARSG, CHGB, EDEM3, COL26A1, IGFBP5, BDNF, PLAUR, FN1, F2, BMP4, COL3A1, TSPAN14, F8, VCAN, VGF, COL5A1, COL4A6, COL4A5, COL6A3, SCG2	766	311	20647	3.03344	9.35227e-06	1.33605e-06	1.22561e-06
CC	GO:0016021~integral component of membrane	264	32.5926	4.48431e-07	OXTR, PGAP1, ANTXR2, ANTXR1, HTR7, CREB3L3, CREB3L1, EVA1C, EPHB2, PAQR8, EPHA5, SLC6A15, ISLR2, ACSL5, UNC5C, PLPP7, GPR162, CH25H, GPR161, PAPPA, AGTR1, ORAI2, MXRA7, PLPP3, PTGES, SMIM3, SLC22A4, MACF1, HS3ST3A1, SLC45A3, SLC22A1, PCDH15, TGFA, LPAR3, SLC5A3, UGCG, FAM171A1, NKAIN3, ARSJ, RDH10, FLRT1, ST3GAL5, TSPAN5, ST8SIA6, PAG1, ST3GAL2, FDFT1, ABCA1, FZD1, TMEM86A, ACE, CADM1, TNFSF15, A…	766	5457	20647	1.304	0.000222397	2.78027e-05	2.55045e-05
CC	GO:0005911~cell-cell junction	24	2.96296	7.60211e-07	MPP1, COL17A1, KIRREL1, PRKCH, CADM1, COL13A1, SH3KBP1, PLEKHG5, ITGB3, HEG1, PTPRJ, CDH5, CEACAM1, DNMBP, CDH2, DLG4, PTK7, FLRT1, FSCN1, PECAM1, PCDH1, STEAP1, SKAP1, ADGRL3	766	192	20647	3.36929	0.000376994	4.18961e-05	3.84329e-05
CC	GO:0005925~focal adhesion	39	4.81481	9.39273e-07	BCAR3, PRAG1, SH3KBP1, ITGB3, FHL1, FHL2, TNC, EFNB2, CDH2, CSRP1, FLRT1, NHS, ANXA6, CAPN2, RAC2, ITGB8, TGM2, MAP4K4, FZD1, ZNF185, ITGA4, CAV1, ITGA2, SPRY4, PLAUR, HMGA1, AFAP1, ARHGAP26, SHROOM4, ARHGAP31, PPFIBP1, EHD3, PTK7, ITGA11, ITGBL1, ITGA6, VIM, CD44, EPHA2	766	434	20647	2.42216	0.000465771	4.65879e-05	4.27369e-05
CC	GO:0016020~membrane	188	23.2099	1.58472e-06	SPARC, PLXND1, TNC, ARHGDIG, GXYLT2, IL1RAP, SLC8A1, LOXL2, DOCK10, CDH5, CCND1, CREB3L3, CREB3L1, EVA1C, AKT3, ARHGDIB, SLC16A6, AP1S1, SLC16A4, DGAT2, PRKCH, UNC13A, SLC6A15, MATK, HPCAL1, ACSL5, PRKCA, ANK1, PRLR, PGF, PLPP7, DISP2, TOM1L2, CH25H, MAP7D3, DAAM1, SLC9A7, SLCO2A1, COL4A6, ORAI2, AGTR1, COL4A5, MXRA7, PLPP3, NPTXR, STEAP1, TRABD2A, PTGES, SMIM3, MACF1, SLC26A2, BEAN1, SLC45A3, CA…	766	3677	20647	1.37814	0.000785715	7.14567e-05	6.555e-05
CC	GO:0005604~basement membrane	16	1.97531	2.38006e-06	COL17A1, ACHE, COL15A1, SPARC, LAMA4, TNC, FN1, NID1, LOXL1, LOXL2, COL5A1, COL4A6, TIMP3, COL4A5, HMCN1, TIMP1	766	96	20647	4.49238	0.00117982	9.83759e-05	9.0244e-05
CC	GO:0008305~integrin complex	9	1.11111	5.50503e-06	ITGA4, ITGA10, ITGA2, ITGB3, ITGA11, ITGAX, ITGB8, ITGBL1, ITGA6	766	28	20647	8.66388	0.00272678	0.000210038	0.000192676
CC	GO:0014069~postsynaptic density	27	3.33333	8.65218e-06	PRKN, RTN1, ITPR1, LRP4, GRIK2, SLC8A1, SIPA1L1, CDH2, PSD3, HOMER3, NOS1, PAK3, SYNPO, DISC1, NEFH, EGLN1, PRNP, CADM1, NETO2, SYN1, DCLK1, DNM3, GAP43, DLG4, ABI3, SYT11, SHANK1	766	269	20647	2.70545	0.0042823	0.000306534	0.000281196
CC	GO:0098978~glutamatergic synapse	36	4.44444	1.02346e-05	NRP2, PLXND1, ITGB3, ABHD6, GRIK2, IL1RAP, ABHD17C, DOCK10, EFNB2, CACNG7, PORCN, NRCAM, HOMER3, EPHB2, PAK3, NPTX2, DISC1, EGLN1, NTNG2, SEMA4B, FZD9, ATP2B2, NETO2, DNM3, CNKSR2, SLC4A8, LRFN5, VGF, DLG4, ITPKA, NOSTRIN, FILIP1, TNIK, NPTXR, SHANK1, ADGRL3	766	426	20647	2.27783	0.00506352	0.000338424	0.000310449
CC	GO:0009897~external side of plasma membrane	38	4.69136	2.83636e-05	CD274, ITGB3, EBI3, ANTXR1, AMOT, ADGRE1, CDH5, NT5E, ITGAX, S1PR1, CAPN2, NRCAM, CD14, CTSB, ABCA1, EPHA5, CD74, PRNP, ACE, IL4R, ITGA4, SCARA5, TNFRSF9, HEG1, ITGA2, PLAUR, LIFR, PDCD1LG2, F2, PRLR, ENOX1, RAET1E, RAET1G, ITGA10, ITGA11, ITGA6, ULBP2, ABCG1	766	484	20647	2.11625	0.0139701	0.000879272	0.00080659
CC	GO:0005581~collagen trimer	14	1.7284	4.23752e-05	COL17A1, CCBE1, COL26A1, COL15A1, COL13A1, MMP1, C1QL1, COL3A1, C1QTNF1, COL5A1, COL4A6, COL4A5, COL6A3, TIMP1	766	94	20647	4.01447	0.0207992	0.00123636	0.00113416
CC	GO:0030424~axon	31	3.82716	6.08041e-05	ROBO3, DDC, NRP2, PLXND1, LPAR3, SLC8A1, BOC, NRCAM, EPHB2, NEFH, SNCA, EPHA5, NTNG2, TGFB2, TGFB1, KCNB1, BDNF, PLEKHG5, AZIN2, NMNAT2, NGF, SYN1, DNM3, OLFM1, SYT11, PTK7, FEZ2, VIM, HCN2, TNFRSF21, ADGRL3	766	372	20647	2.24619	0.0297095	0.00167549	0.00153699
CC	GO:0043005~neuron projection	31	3.82716	6.73249e-05	PRKN, PCSK1, RGS17, RTN1, SH3KBP1, CHRNA9, STMN3, CACNA1G, CDH2, SLC17A7, NRCAM, EPHB2, SLC12A2, EPHA5, UNC13A, CADM1, LGI3, SYP, SSTR1, ANK1, CNKSR2, FOSL1, SLC4A8, VGF, DLG4, SNPH, SYT11, GPR161, VIM, SHANK1, EPHA2	766	374	20647	2.23418	0.0328428	0.00175753	0.00161225
CC	GO:0098793~presynapse	19	2.34568	9.88924e-05	PRKN, UNC13A, NLGN4X, SLC22A1, NOG, ZNF804A, SYN1, C1QL1, DNM3, ANO1, SLC4A8, GAP43, DNMBP, CDH2, SYT11, SNPH, NOSTRIN, TNIK, DISC1	766	176	20647	2.90984	0.0478694	0.00245253	0.0022498
MF	GO:0005201~extracellular matrix structural constituent	23	2.83951	2.27481e-08	COL17A1, SRPX, ECM1, COL15A1, SPARC, COL13A1, LAMA4, TFPI2, TNC, FN1, LTBP2, NID1, MUC5B, THSD4, MFAP5, COL3A1, SRPX2, EFEMP1, COL5A1, COL4A6, COL4A5, HMCN1, EDIL3	743	139	18967	4.22399	2.24521e-05	2.24751e-05	2.21566e-05
MF	GO:0005515~protein binding	559	69.0123	1.96835e-07	PID1, SERPINE2, MAML2, SERPINE1, ARAF, STMN3, ELK3, ZC3H12D, HTR7, DPYSL4, LURAP1L, CREB3L3, CREB3L1, FAM110B, AKT3, AP1S2, HOXA1, HOMER3, HOXA5, CHGB, HES7, CCBE1, PRKCH, SDS, PRKCE, HPCAL1, SOX13, UNC5C, PRKCA, DKK1, DKK3, GPR162, CH25H, HOXB9, DAAM1, GPR161, FEZ2, AGTR1, ORAI2, PADI3, SKAP1, TTYH3, COL13A1, CRABP2, GATA6, MTMR9, GATA3, SLC5A3, FAM171A1, RDH10, PDGFC, ALX4, FDFT1, CDK17, ABCA1,…	743	12657	18967	1.12743	0.000194257	9.72364e-05	9.58586e-05
MF	GO:0005518~collagen binding	14	1.7284	1.94405e-06	ACHE, CCBE1, SPARC, SMAD3, ITGA2, FN1, PODN, NID1, ANTXR1, C1QTNF1, ITGA10, ITGA11, CD44, CTSB	743	68	18967	5.25568	0.00191694	0.000640242	0.00063117
MF	GO:0008201~heparin binding	22	2.71605	7.28524e-06	COL17A1, CXCL6, NRP2, CXCL8, SERPINE2, COL13A1, FN1, LTBP2, NAV2, F2, PGF, BMP4, SFRP1, ADAMTS3, COL5A1, CRISPLD2, EVA1C, LIPG, SLIT3, SLIT2, LGR6, HBEGF	743	179	18967	3.13747	0.00716477	0.00145041	0.00142986
MF	GO:0005509~calcium ion binding	56	6.91358	7.34014e-06	SPARC, TNFAIP6, CIB2, SLC8A1, LOXL2, ADGRE1, CDH5, EFEMP1, CDH2, DNER, ANXA6, CAPN2, EFHD2, EFHD1, HMCN1, EDIL3, TGM2, CCBE1, UNC13A, HEG1, HPCAL1, F2, VCAN, PLSCR4, CDH12, PADI3, MASP1, MCTP2, S100A9, MACF1, PCDH15, ITPR1, LRP4, ITPR2, LTBP2, NID1, NKD1, FSTL4, SLIT3, SLIT2, PCDH1, SNCA, EDEM3, PRNP, PCDH7, ATP2B2, LRP1B, PDP1, MEX3B, EHD3, SYT12, SYT11, LPCAT2, PLCH2, ADGRL4, ADGRL3	743	756	18967	1.89093	0.00721857	0.00145041	0.00142986
MF	GO:0005178~integrin binding	20	2.46914	1.65103e-05	ITGA4, ITGB3, ITGA2, FN1, CIB2, PRKCA, GFAP, COL3A1, COL5A1, IL1B, ITGA10, ITGA11, ITGAX, SPP1, ITGBL1, ITGB8, ITGA6, S1PR3, PLPP3, EDIL3	743	160	18967	3.19095	0.0161638	0.0027187	0.00268018
MF	GO:0008083~growth factor activity	20	2.46914	3.02773e-05	IL11, GDF11, TGFB2, TGFB1, TGFB3, BDNF, TGFA, INHBA, F2, NGF, DKK1, PGF, BMP5, BMP4, EPGN, EFEMP1, VGF, PDGFC, TIMP1, HBEGF	743	167	18967	3.0572	0.029442	0.00427342	0.00421287
MF	GO:0005125~cytokine activity	21	2.59259	6.71376e-05	IL11, GDF11, TGFB2, TGFB1, CMTM3, TGFB3, CD70, TNFSF15, EBI3, SECTM1, TNFRSF11B, INHBA, BMP5, BMP4, WNT11, IL1B, TNFSF4, SPP1, TIMP1, FAM3C, SCG2	743	192	18967	2.79208	0.0641191	0.0082915	0.00817401
MF	GO:1990837~sequence-specific double-stranded DNA binding	42	5.18519	9.45993e-05	DLX1, DLX2, FOXE1, GATA6, BHLHE41, GATA3, NPAS2, ELK3, GBX2, SIX4, HEY1, CREB3L1, ALX4, HOXA1, SOX9, MSX1, SOX7, HOXA5, NKX3-1, ZBTB18, TBX1, HES7, TFAP2C, PRRX2, NR2F1, EN1, NFATC2, ETV1, ETV5, FLI1, RUNX2, PBX1, TBX2, FOSL1, TBX15, HOXB9, LHX1, SNAI1, FOSB, SNAI2, TCF4, HOXB8	743	560	18967	1.91457	0.0891472	0.0103849	0.0102377
MF	GO:0017147~Wnt-protein binding	8	0.987654	0.000194928	FZD1, SFRP1, PORCN, APCDD1L, FZD9, ROR1, NID1, TRABD2A	743	32	18967	6.3819	0.175034	0.0192589	0.018986
MF	GO:0002020~protease binding	14	1.7284	0.000473972	CCBE1, PRNP, ECM1, CD70, ITGB3, SERPINE1, FN1, COL3A1, CHL1, BDKRB2, F2RL1, TIMP3, MBP, TIMP1	743	113	18967	3.16271	0.373697	0.0425713	0.041968
MF	GO:0003700~transcription factor activity, sequence-specific DNA binding	42	5.18519	0.000616512	DLX2, FOXE1, BNC2, EPAS1, GATA6, GATA3, NPAS2, ELK3, GBX2, HEY1, CREB3L1, ZNF469, SOX9, SOX7, HOXA5, NKX3-1, TBX1, TFAP2C, SMAD3, FOXD1, VDR, SKIDA1, PRRX2, SOX13, NR2F1, NFATC2, ETV1, FOXL1, ETV5, FLI1, RUNX2, PBX1, TBX2, FOSL1, TBX15, HOXB9, ZEB1, LHX1, NFE2L3, SNAI1, FOSB, TCF4	743	613	18967	1.74904	0.455934	0.0507595	0.0500402
MF	GO:0038023~signaling receptor activity	21	2.59259	0.000918728	PAQR8, PRNP, NRP2, NLGN4X, SLC20A1, TNFRSF9, PLAUR, TNFRSF11B, GRIK2, MCC, ANTXR2, ANTXR1, DCBLD2, AMOT, PRTG, P2RY2, CD7, ITGAX, F2RL1, ITGB8, STRA6	743	234	18967	2.29094	0.596348	0.0677013	0.066742
MF	GO:0042169~SH2 domain binding	8	0.987654	0.000959331	LAT2, AFAP1L2, IRS1, SH3PXD2B, AFAP1, SYP, PAG1, SKAP1	743	41	18967	4.98099	0.612219	0.0677013	0.066742
MF	GO:0030020~extracellular matrix structural constituent conferring tensile strength	8	0.987654	0.00169158	COL17A1, COL3A1, COL15A1, COL5A1, COL13A1, COL4A6, COL4A5, COL6A3	743	45	18967	4.53824	0.811942	0.101664	0.100223
MF	GO:0043394~proteoglycan binding	5	0.617284	0.00169879	COL5A1, FN1, SLIT2, NID1, CTSB	743	14	18967	9.117	0.813278	0.101664	0.100223
MF	GO:0005102~receptor binding	30	3.7037	0.00174927	SERPINE2, LAMA4, SERPINE1, CDH5, SRPX2, WNT11, CCL2, EPHB2, FZD1, MPP1, ABCA1, ANGPT4, TGFB2, CADM1, CD70, TNFSF15, CAV1, IGFBP2, F2R, PLAUR, FN1, NGF, F2, C1QL1, APLN, ANO1, IGFL4, TNFSF4, F2RL1, ANGPTL4	743	412	18967	1.85881	0.822368	0.101664	0.100223
MF	GO:0031681~G-protein beta-subunit binding	6	0.740741	0.00206772	RASD2, GNG2, GNG4, F2R, F2RL1, GNG11	743	24	18967	6.3819	0.870355	0.113495	0.111887
MF	GO:0005160~transforming growth factor beta receptor binding	5	0.617284	0.002902	TGFB2, TGFB1, SMAD3, TGFB3, FKBP1C	743	16	18967	7.97737	0.943212	0.150904	0.148766
MF	GO:0017124~SH3 domain binding	13	1.60494	0.00443051	PRKN, AFAP1L2, SH3KBP1, AFAP1, ADAM19, FUT8, ARHGAP31, ABI3, PLSCR4, ADAM12, PAK3, SKAP1, SHANK1	743	128	18967	2.59265	0.987508	0.218867	0.215766

## Sheet: Table S5
Table S5. KEGG enrichment analysis of DEGs identified in ARAF p.S214C mutant cells compared to ARAF-WT cells (RNA-Seq)
Category	Term	Count	%	PValue	Genes	List Total	Pop Hits	Pop Total	Fold Enrichment	Bonferroni	Benjamini	FDR
KEGG	hsa04610:Complement and coagulation cascades	30	1.58646	3.73371e-10	CFD, ITGAM, CFH, C1S, SERPINE2, C1R, C5AR1, CFI, SERPINE1, TFPI, C2, C3, C4B, C4A, VTN, C5, C8G, ITGAX, BDKRB2, FGB, FGA, FGG, F2R, PLAUR, F2, F5, F7, F8, MASP1, CFB	808	86	8586	3.70683	1.22466e-07	1.22466e-07	1.04171e-07
KEGG	hsa04512:ECM-receptor interaction	27	1.42782	8.74909e-08	LAMC3, LAMA4, ITGB3, ITGA2B, TNC, VTN, SPP1, ITGB8, ITGB6, LAMB3, ITGA4, ITGA2, FN1, NPNT, FRAS1, ITGA10, COL4A4, COL4A3, ITGA11, COL4A6, COL4A5, COL6A3, ITGA7, ITGA6, AGRN, CD44, FREM2	808	89	8586	3.22369	2.86966e-05	1.43485e-05	1.2205e-05
KEGG	hsa05200:Pathways in cancer	86	4.54786	4.14868e-07	CXCL8, LAMC3, HHIP, FLT4, ITGA2B, ARAF, FZD10, CASP9, EDNRA, HEY1, CCND1, CDH1, AKT3, BDKRB2, RAC2, NKX3-1, APC2, IL15RA, EDN1, IL4R, DAPK1, MMP1, HGF, DAPK2, MMP2, ITGA2, PLEKHG5, F2R, MITF, PRKCA, TRAF1, FOS, WNT9A, F2, PGF, CCNA1, COL4A4, COL4A3, COL4A6, AGTR1, COL4A5, ITGA6, PTGER4, EPAS1, LAMA4, PTGER2, PTGER3, PDGFB, PIK3R3, TGFA, LPAR3, ADCY1, RASGRP2, RASGRP1, CSF2RA, ADCY5, WNT11, GNG2, …	808	531	8586	1.72101	0.000136067	4.53589e-05	3.85827e-05
KEGG	hsa04933:AGE-RAGE signaling pathway in diabetic complications	26	1.37493	3.77166e-06	CXCL8, SERPINE1, PIK3R3, PRKCZ, CCND1, AKT3, CCL2, EGR1, TGFB2, EDN1, TGFB1, SMAD3, TGFB3, PRKCE, MMP2, FN1, PRKCA, AGT, VEGFA, COL3A1, COL4A4, IL1B, COL4A3, COL4A6, AGTR1, COL4A5	808	100	8586	2.76282	0.00123634	0.000278619	0.000236996
KEGG	hsa04510:Focal adhesion	41	2.16816	4.24724e-06	SHC3, LAMC3, LAMA4, FLT4, ITGB3, ITGA2B, PDGFB, TNC, PIK3R3, VTN, CCND1, AKT3, PDGFC, SPP1, CAPN2, RAC2, PAK6, ITGB8, ITGB6, PAK3, VAV3, LAMB3, ITGA4, EGF, HGF, CAV1, ITGA2, FN1, EMP1, PRKCA, PGF, VEGFA, ITGA10, COL4A4, COL4A3, ITGA11, COL4A6, COL4A5, COL6A3, ITGA7, ITGA6	808	203	8586	2.14619	0.00139213	0.000278619	0.000236996
KEGG	hsa04924:Renin secretion	20	1.05764	1.2378e-05	PTGER4, GUCY1A1, EDN1, ACE, GUCY1B1, EDN2, PDE1C, NPR1, PTGER2, ITPR1, ITPR2, CACNA1D, ADRB2, AGT, ADCY5, EDNRA, KCNMA1, AGTR1, KCNJ2, CTSB	808	69	8586	3.08007	0.00405176	0.000676662	0.000575575
KEGG	hsa04151:PI3K-Akt signaling pathway	58	3.06716	4.61131e-05	LAMC3, IRS1, FLT4, ITGB3, ITGA2B, TNC, AREG, CASP9, PPP2R1B, CCND1, CREB3L3, CREB3L1, AKT3, ITGB8, ITGB6, IL4R, ITGA4, HGF, ITGA2, F2R, PRKCA, NGF, PRLR, PGF, COL4A4, COL4A3, COL4A6, COL4A5, COL6A3, ITGA7, ITGA6, EPHA2, LAMA4, PDGFB, PIK3R3, TGFA, LPAR3, VTN, GNG2, ERBB3, GNG4, PDGFC, SPP1, MCL1, ANGPT4, LAMB3, EGF, BDNF, FN1, GNG11, VEGFA, NR4A1, ITGA10, ITGA11, GNB4, PIK3AP1, FGFR4, FGFR3	808	359	8586	1.71677	0.0150116	0.00216073	0.00183794
KEGG	hsa05146:Amoebiasis	24	1.26917	5.45381e-05	TGFB2, TGFB1, ITGAM, CXCL8, LAMB3, TGFB3, LAMC3, LAMA4, IL1R2, FN1, PIK3R3, PRKCA, ADCY1, CXCL3, CXCL2, COL3A1, C8G, IL1B, COL4A4, COL4A3, COL4A6, COL4A5, CD14, RAB7B	808	102	8586	2.50029	0.0177299	0.00221531	0.00188437
KEGG	hsa05150:Staphylococcus aureus infection	23	1.21629	6.0786e-05	CFD, ITGAM, CFH, C1S, C1R, CFI, C5AR1, FGG, PTAFR, DEFB1, C2, C3, C4B, C4A, C5, KRT18, HLA-DMB, KRT16, HLA-DRA, MASP1, CFB, HLA-DPA1, HLA-DQB1	808	96	8586	2.54587	0.019741	0.00221531	0.00188437
KEGG	hsa04020:Calcium signaling pathway	44	2.32681	8.35703e-05	OXTR, PDE1C, FLT4, PTAFR, PTGER3, PDGFB, ITPR1, ITPR2, TGFA, CACNA1D, ADRA1D, MST1R, ADRB2, ADCY1, SLC8A1, CACNA1G, EDNRA, HTR7, ERBB3, HRH2, PDGFC, BDKRB2, PTK2B, NOS1, NTSR1, MCOLN3, CAMK1D, EGF, HGF, F2R, NFATC2, PRKCA, ATP2B2, NGF, PHKA2, GRIN1, TRDN, VEGFA, GRIN3B, ITPKA, ORAI2, AGTR1, FGFR4, FGFR3	808	253	8586	1.84804	0.0270399	0.00274111	0.00233161
KEGG	hsa05165:Human papillomavirus infection	53	2.80275	0.000131759	PATJ, MAML2, LAMC3, ITGB3, ITGA2B, TNC, FZD10, OASL, LFNG, PPP2R1B, HEY1, CCND1, CREB3L3, CREB3L1, AKT3, ITGB8, ITGB6, APC2, HES7, ITGA4, ITGA2, WNT9A, HLA-F, CCNA1, COL4A4, COL4A3, COL4A6, COL4A5, COL6A3, ITGA7, ITGA6, IRF9, LLGL2, PTGER4, LAMA4, PIK3R3, PRKCZ, VTN, WNT11, TERT, SPP1, HES4, FZD1, LAMB3, EGF, WNT7B, MX1, FZD9, FN1, VEGFA, ITGA10, ITGA11, CRB3	808	331	8586	1.70148	0.0422991	0.00392881	0.00334189
KEGG	hsa05410:Hypertrophic cardiomyopathy	21	1.11052	0.000203138	TGFB2, EDN1, TGFB1, ACE, ITGA4, TGFB3, ITGB3, ITGA2, ITGA2B, CACNA1D, SLC8A1, AGT, CACNB2, CACNG7, ITGA10, ITGA11, ITGB8, ITGA7, ITGA6, ITGB6, CACNG4	808	90	8586	2.47946	0.0644644	0.00555244	0.00472296
KEGG	hsa04514:Cell adhesion molecules	30	1.58646	0.00031709	CD274, ITGAM, SDC2, CDH5, HLA-DMB, CDH3, CDH2, CDH1, MPZ, SLITRK6, ITGB8, NRCAM, HLA-DPA1, NTNG2, NLGN4X, CADM1, ITGA4, NEGR1, PDCD1LG2, HLA-F, IGSF11, OCLN, VCAN, CLDN3, CLDN7, PECAM1, CNTN1, HLA-DRA, ITGA6, HLA-DQB1	808	158	8586	2.01764	0.0987945	0.00719335	0.00611873
KEGG	hsa05205:Proteoglycans in cancer	36	1.90375	0.000343262	ITGB3, SDC2, TWIST2, ARAF, ITPR1, PIK3R3, TWIST1, ITPR2, FZD10, VTN, WNT11, ERBB3, CCND1, AKT3, TIMP3, FZD1, VAV3, TGFB2, TGFB1, HGF, MMP2, CAV1, ITGA2, WNT7B, FZD9, PLAUR, FN1, PRKCA, ANK3, WNT9A, ANK1, VEGFA, HPSE, EZR, CD44, HBEGF	808	205	8586	1.86607	0.1065	0.00719335	0.00611873
KEGG	hsa04926:Relaxin signaling pathway	26	1.37493	0.000344551	SHC3, PIK3R3, ADCY1, PRKCZ, ADCY5, GNG2, CREB3L3, GNG4, CREB3L1, AKT3, NOS1, EDN1, TGFB1, MMP1, MMP2, PRKCA, FOS, GNG11, VEGFA, NFKBIA, COL3A1, COL4A4, COL4A3, COL4A6, GNB4, COL4A5	808	129	8586	2.14172	0.106878	0.00719335	0.00611873
KEGG	hsa04810:Regulation of actin cytoskeleton	39	2.0624	0.000350895	CYFIP2, ITGAM, ITGB3, CHRM4, ITGA2B, PDGFB, ARAF, PIK3R3, FGD3, C5, ACTR3C, C8G, AKT3, PDGFC, ITGAX, BDKRB2, RAC2, PAK6, ITGB8, ITGB6, PAK3, VAV3, APC2, ITGA4, EGF, ITGA2, F2R, FN1, F2, ITGA10, ITGA11, SPATA13, PFN4, ITGA7, ITGA6, EZR, FGFR4, FGFR3, ARHGEF6	808	229	8586	1.80971	0.108735	0.00719335	0.00611873
KEGG	hsa05414:Dilated cardiomyopathy	21	1.11052	0.000501339	TGFB2, TGFB1, ITGA4, TGFB3, ITGB3, ITGA2, ITGA2B, CACNA1D, ADCY1, SLC8A1, AGT, ADCY5, CACNB2, CACNG7, ITGA10, ITGA11, ITGB8, ITGA7, ITGA6, ITGB6, CACNG4	808	96	8586	2.32449	0.151666	0.00966195	0.00821855
KEGG	hsa04080:Neuroactive ligand-receptor interaction	55	2.90851	0.000530229	OXTR, VIPR2, CHRM4, ADM, ADRA1D, GRIK2, LTB4R, GABRR2, EDNRA, HTR7, BDKRB2, PAQR6, LYNX1, EDN1, EDN2, NPY5R, GPR35, F2R, NPY1R, SSTR1, F2, PRLR, VGF, NPY4R2, AGTR1, PTGER4, GRIA2, CALCRL, NPY4R, PTGER2, C5AR1, PTAFR, PTGER3, CHRNA9, LPAR3, ADRB2, C3, C5, NPW, HRH2, P2RY2, S1PR1, S1PR3, DRD4, NTSR1, GABBR1, GABRA5, TRPV1, AGT, APLN, GRIN1, GRIN3B, ADM2, F2RL1, GNRH1	808	367	8586	1.59249	0.15967	0.00966195	0.00821855
KEGG	hsa04010:MAPK signaling pathway	47	2.48546	0.000594719	FLT4, PDGFB, ARAF, TGFA, CACNA1D, IL1RAP, RASGRP2, RASGRP1, AREG, DUSP16, CACNA1G, CACNG7, ERBB3, RPS6KA2, AKT3, PDGFC, RAC2, CD14, CACNG4, MAP4K4, DUSP4, ANGPT4, TGFB2, TGFB1, TGFB3, EGF, GADD45A, BDNF, HGF, PRKCA, FOS, NGF, DUSP8, MAPK8IP3, PGF, DUSP6, GADD45G, DUSP7, VEGFA, CACNB2, NR4A1, IL1B, JMJD7-PLA2G4B, DDIT3, FGFR4, FGFR3, EPHA2	808	301	8586	1.65925	0.177269	0.0102667	0.00873299
KEGG	hsa05412:Arrhythmogenic right ventricular cardiomyopathy	18	0.951877	0.00064694	DSP, ITGA4, ITGB3, ITGA2, ITGA2B, CACNA1D, SLC8A1, CACNB2, CACNG7, CDH2, ITGA10, ITGA11, PKP2, ITGB8, ITGA7, ITGA6, ITGB6, CACNG4	808	77	8586	2.48406	0.19125	0.0106098	0.00902481

## Sheet: Table S6
Table S6. GO enrichment analysis of uniquely downregulated DEGs in sorafenib-treated ARAF p.S214C mutant cells compared to non-treated cells (RNA-Seq)
Category	Term	Count	%	PValue	Genes	List Total	Pop Hits	Pop Total	Fold Enrichment	Bonferroni	Benjamini	FDR
BP	GO:0030335~positive regulation of cell migration	32	4.19397	5.96659e-10	CD274, GRB7, CSF1R, LRRC15, CEMIP, NEDD9, CIB1, SEMA3F, CDH5, CCL7, PLAU, PODXL, FAM110C, KDR, CCL24, EPHA4, EDN1, WNT5B, MCAM, HGF, SEMA4B, SPHK1, F2R, COL1A1, BMP2, CLDN4, IL1B, SPRY2, SNAI2, ITGA5, LGR6, HBEGF	623	267	19453	3.74229	2.0006e-06	2e-06	1.98807e-06
BP	GO:0007155~cell adhesion	48	6.29096	2.48932e-09	COL18A1, ACHE, SELPLG, TNXB, PCDH10, ITGB4, ITGB3, NEDD9, CIB1, THY1, F11R, HAPLN2, DPP4, ADAMTSL1, EFNB1, ADGRG1, CDH4, CDH3, PODXL, SPOCK1, LPXN, HES1, PCDH1, EDIL3, EPHA4, LAMB3, DSCAM, ITGA3, RNASE10, MCAM, MTSS1, AJAP1, COL1A1, CLDN10, CLDN4, BCAM, THEMIS2, ITGA10, COL6A2, COL7A1, ITGA11, ADGRB1, PCDHB6, COL6A3, COL8A1, ITGA5, JCAD, CD22	623	566	19453	2.64803	8.34664e-06	4.17209e-06	4.1472e-06
BP	GO:0030198~extracellular matrix organization	22	2.88336	8.12214e-07	COL17A1, COL18A1, COL13A1, MMP1, ITGA3, ITGB3, ADAMTS16, ADAMTSL1, COL1A1, COL3A1, MMP24, ADAMTSL4, ABI3BP, ITGA10, COL7A1, MMP28, ITGA11, COL8A2, COL8A1, SOX9, ITGA5, ADAMTS6	623	190	19453	3.61549	0.00271965	0.000907514	0.000902099
BP	GO:0098609~cell-cell adhesion	21	2.75229	4.714e-06	LAMA5, CSTA, TNXB, COL13A1, ITGA3, FBLIM1, THY1, F11R, CDH5, CDH3, SRPX2, IGDCC4, DLG4, ITGA10, BOC, ITGA11, COL8A2, ADAM8, ESAM, SOX9, ITGA5	623	195	19453	3.36266	0.0156818	0.00395034	0.00392677
BP	GO:0070371~ERK1 and ERK2 cascade	11	1.44168	6.98598e-06	DUSP5, EDN1, WNK4, HESX1, TBC1D10C, KDR, SPRY2, SOX9, FGF2, AGT, DUSP6	623	54	19453	6.36059	0.0231518	0.0046834	0.00465545
BP	GO:0000727~double-strand break repair via break-induced replication	6	0.78637	2.16121e-05	GINS2, GINS4, MCM3, MCM4, MCM6, MCM2	623	12	19453	15.6124	0.0699027	0.0104258	0.0103636
BP	GO:0006270~DNA replication initiation	8	1.04849	2.17722e-05	POLA1, PRIM1, MCM3, MCM4, TOPBP1, CDC6, MCM6, MCM2	623	28	19453	8.92135	0.0704019	0.0104258	0.0103636
BP	GO:0006268~DNA unwinding involved in DNA replication	7	0.917431	5.02341e-05	GINS1, GINS2, GINS4, MCM3, MCM4, MCM6, MCM2	623	22	19453	9.93514	0.155017	0.0210481	0.0209225
BP	GO:0071347~cellular response to interleukin-1	12	1.57274	6.53662e-05	CCL24, EDN1, SFRP1, CCL7, ANKRD1, HES1, NR1D1, SOX9, KMO, GBP2, MAPK13, GBP3	623	83	19453	4.51442	0.196823	0.0243453	0.0242
BP	GO:0008285~negative regulation of cell proliferation	32	4.19397	9.07832e-05	COL18A1, CSF1R, BTG2, CIB1, CXCL1, FGF2, TOB1, NDRG1, PTHLH, CDH5, ADGRG1, ABI3BP, SPEG, QSOX1, UTP20, INSL3, SOX7, NTRK1, CDKN2B, JUN, TNFRSF9, RARRES1, F2R, CDC6, SSTR1, SSTR5, BMP2, SFRP1, IL1B, ADGRB1, SPRY2, HSPA1B	623	462	19453	2.16275	0.262442	0.0304305	0.030249
BP	GO:0001934~positive regulation of protein phosphorylation	20	2.62123	0.000126457	NTRK1, CSF1R, HSP90AA1, TFRC, ZG16B, HGF, ITGB3, PLAUR, KNDC1, CIB1, PRR5L, FGF2, FGF5, CLIP3, CCND3, BMP2, IL1B, KDR, FAM20A, SOX9	623	226	19453	2.76325	0.3456	0.0358605	0.0356465
BP	GO:0007169~transmembrane receptor protein tyrosine kinase signaling pathway	15	1.96592	0.000128379	EPHB6, SHC4, NTRK1, EPHA4, CSF1R, SHC2, STYK1, IL31RA, NEDD9, PTK6, GAB2, MTSS1, CD7, KDR, FGFR3	623	137	19453	3.41876	0.349804	0.0358605	0.0356465
BP	GO:0007411~axon guidance	18	2.35911	0.00018343	EPHB6, NTRK1, DRAXIN, LAMA5, EPHA4, CSF1R, DSCAM, SEMA4B, ARX, UNC5C, SEMA3F, ADAMTSL1, EFNB1, CDH4, OPHN1, DPYSL5, BOC, LGR6	623	195	19453	2.88228	0.459412	0.0472967	0.0470145
BP	GO:0001525~angiogenesis	21	2.75229	0.000216912	COL18A1, ECM1, JUN, MCAM, CIB1, THY1, SAT1, ADGRG1, MEIS1, KLF5, SRPX2, HEY1, ADM2, KDR, COL8A2, COL8A1, HMOX1, ADAM8, CSPG4, ITGA5, RAPGEF3	623	255	19453	2.57145	0.516828	0.0519348	0.0516249
BP	GO:0051092~positive regulation of NF-kappaB transcription factor activity	16	2.09699	0.000257479	NTRK1, TFRC, DHX9, SPHK1, CAMK2A, CIB1, TRAF1, AGT, TRIM8, TRIML2, IL1B, CAPN3, ADAM8, RBCK1, HSPA1B, NTSR1	623	164	19453	3.04631	0.578291	0.057538	0.0571947
BP	GO:1902975~mitotic DNA replication initiation	4	0.524246	0.000310037	POLA1, MCM3, MCM4, MCM2	623	5	19453	24.9798	0.646445	0.0649528	0.0645653
BP	GO:0001658~branching involved in ureteric bud morphogenesis	8	1.04849	0.000452323	ADAMTS16, LAMA5, BMP2, HS3ST3A1, CTNNBIP1, TMEM59L, SOX9, FGF2	623	44	19453	5.67722	0.780627	0.0891874	0.0886553
BP	GO:0042127~regulation of cell proliferation	16	2.09699	0.000516009	STAT5A, LAMA5, CSF1R, JUN, EGLN3, TNFRSF9, ARX, OSGIN1, CIB1, NDRG1, AGT, CCND3, PLAU, SPRY2, SOX9, BIRC7	623	175	19453	2.85483	0.822826	0.0960923	0.0955189
BP	GO:0043117~positive regulation of vascular permeability	5	0.655308	0.000587822	ZG16B, TACR2, PDE3A, FGFBP3, BMP6	623	13	19453	12.0095	0.860759	0.103704	0.103085
BP	GO:0007160~cell-matrix adhesion	12	1.57274	0.000736253	COL17A1, COL3A1, BCAM, TNXB, COL13A1, ITGA3, ITGB4, ITGA10, ITGB3, ITGA11, ITGA5, NID1	623	109	19453	3.43758	0.915378	0.123396	0.12266
CC	GO:0005576~extracellular region	119	15.5963	1.31425e-08	EPHB6, NRROS, TFRC, C14ORF93, ANTXR2, FGF2, FGF5, C4A, EFEMP2, PLAU, LIPG, KDR, PRSS3, DSCAM, WNT5B, FAM24B, HGF, F2R, SFRP1, BCAM, OLFM3, COL8A2, COL8A1, STX1A, PLA1A, COL17A1, CEMIP, COL13A1, HTRA1, STC1, THY1, NID1, PLA2G7, CSF2RA, LTBP1, DPP4, TMEM25, ADAMTS16, ADGRG1, LCN15, ARSI, APOE, BRINP3, CPA4, NTNG1, RNASE10, MCAM, AZU1, CP, BMP6, COL1A1, BMP2, AKR1B10, CSPG4, CTRC, FGFR3, ACHE, COL18…	662	2208	20647	1.68092	7.30721e-06	5.76822e-06	5.53998e-06
CC	GO:0031012~extracellular matrix	29	3.80079	2.0749e-08	COL17A1, COL18A1, FCGBP, LRRC15, ECM1, TNXB, COL13A1, ELFN2, LRRC32, LTBP1, HAPLN2, ADAMTS16, EFEMP2, MMP24, MUC2, SPOCK3, MMP28, APOE, TIMP1, ADAMTS6, MMP1, MUC5B, MUC5AC, COL1A1, COL3A1, COL6A2, COL8A2, COL6A3, COL8A1	662	259	20647	3.49218	1.15364e-05	5.76822e-06	5.53998e-06
CC	GO:0005887~integral component of plasma membrane	84	11.0092	1.78866e-07	EPHB6, KCNK6, TFRC, ITGB3, LRRC32, TSPAN10, TMEM266, FADS2, CDH4, EDNRA, MMP24, SLCO2B1, BOC, KDR, BDKRB1, EPHA4, DSCAM, F2R, HLA-B, PLAUR, TACR2, SLC6A12, SSTR1, SSTR5, ANO1, CLDN4, BCAM, SCNN1D, ADGRB1, TNFRSF25, SCN4A, ADAM8, RHCG, VAMP5, HBEGF, COL17A1, CSF1R, SELPLG, LRP1, CHRNA5, SLC20A1, PCDH10, SLC43A1, SLC1A1, CHRNA9, LPAR3, ATP10A, SEMA3F, ADRB2, THY1, CSF2RA, P2RY8, EFNB1, ADGRG1, ASIC…	662	1453	20647	1.80307	9.94445e-05	3.31498e-05	3.18381e-05
CC	GO:0005886~plasma membrane	233	30.5374	3.60729e-07	EPHB6, TFRC, CBLC, SLC4A2, ANTXR2, F11R, ANKRD20A1, C4A, EDNRA, RASSF2, TBC1D10C, KDR, SYNPO, EPHA4, HLA-B, MTUS1, CACNA2D2, SLC6A12, ACSL5, UNC5C, HLA-F, SIGIRR, ARC, SFRP1, CLDN4, BCAM, ADGRB1, RIN1, STX1A, SKAP1, GRB7, COL13A1, PCDH10, SMIM1, LPAR3, THY1, PPL, NKAIN2, TSPAN7, NAALAD2, TSPAN5, PLEK2, APOE, SCN3B, NTSR1, NTNG1, GSDMB, JUN, AFAP1L2, IFITM10, MCAM, APCDD1L, IL31RA, RAB39A, PTK6, C…	662	5455	20647	1.33217	0.000200545	4.71445e-05	4.52791e-05
CC	GO:0071162~CMG complex	7	0.917431	4.23961e-07	GINS1, GINS2, GINS4, MCM3, MCM4, MCM6, MCM2	662	11	20647	19.8474	0.000235695	4.71445e-05	4.52791e-05
CC	GO:0009986~cell surface	45	5.89777	3.59295e-06	EPHB6, CSF1R, ACHE, NRROS, TFRC, ITGB4, SMIM1, ITGB3, SLC1A1, THY1, ANTXR2, LRRC32, LRP8, DPP4, EFNB1, CDH5, SRPX2, PLAU, CAPN5, LIPG, SLITRK6, CD55, NTSR1, NTRK1, EPHA4, HSP90AA1, ITGA3, F2R, TRPV2, PLAUR, HLA-B, UNC5C, HLA-F, AJAP1, BMP2, SFRP1, LRFN5, ADAM8, CSPG4, ITGA5, CLEC2D, FGFR3, VAMP5, CD22, HBEGF	662	657	20647	2.13622	0.00199569	0.000332947	0.000319772
CC	GO:0005788~endoplasmic reticulum lumen	26	3.4076	2.54637e-05	COL17A1, COL18A1, MT-TP, COL13A1, LTBP1, ADAMTSL1, C4A, ADAMTSL4, ARSI, TSPAN5, QSOX1, APOE, TIMP1, WNT5B, PLAUR, CP, RCN3, COL1A1, COL3A1, COL6A2, P4HA3, COL7A1, COL8A2, COL6A3, COL8A1, COL21A1	662	311	20647	2.60743	0.0140582	0.00202254	0.00194251
CC	GO:0005581~collagen trimer	13	1.7038	4.55334e-05	COL17A1, COL18A1, COL13A1, MMP1, COL1A1, COL3A1, COL6A2, COL7A1, COL8A2, COL21A1, COL6A3, TIMP1, CTHRC1	662	94	20647	4.31335	0.0249994	0.00293281	0.00281676
CC	GO:0005615~extracellular space	96	12.5819	4.74735e-05	COL18A1, MOXD1, FCGBP, ACHE, ECM1, WNT2B, TFRC, POP1, CXCL1, CHRDL2, DMKN, LRRC32, PRSS22, ELFN2, FGF2, HAPLN2, FGF5, C4A, EFEMP2, MMP24, PLAU, LIPG, MMP28, QSOX1, TIMP1, PRSS3, INSL3, IL11, EDN1, WNT5B, MMP1, HGF, HLA-B, MTUS1, HLA-F, KMO, MUC5AC, SFRP1, OLFM3, COL6A2, IL1B, ADGRB1, COL8A2, CFAP58, COL6A3, COL8A1, COL21A1, FAM20A, PAPPA2, PLA1A, HBEGF, COL17A1, LAMA5, LRRC15, CSTA, TNXB, COL13A1…	662	1990	20647	1.50459	0.0260506	0.00293281	0.00281676
CC	GO:0043197~dendritic spine	17	2.22805	8.32325e-05	EPHA4, SLC1A1, CAMK2A, NR1D1, ABHD17C, ARC, OPHN1, DLG4, ABI3, ITPKA, ADGRB1, NOS1, ASIC2, SYNPO, CNIH2, NTSR1, SHANK1	662	165	20647	3.21339	0.0452246	0.00462772	0.00444461
CC	GO:0005925~focal adhesion	28	3.66972	0.000851618	GRB7, LRP1, FBLIM1, ITGB4, ITGB3, FHL2, NEDD9, THY1, SLC4A2, DPP4, PLAU, CAPN5, RAC2, LPXN, ZNF185, ITGA3, MCAM, SPRY4, PLAUR, CORO2B, AIF1L, ITGA11, ADGRB1, CSPG4, VIM, ITGA5, FGFR3, HSPA1B	662	434	20647	2.01218	0.377307	0.0430454	0.0413422
CC	GO:0005604~basement membrane	11	1.44168	0.00100287	COL17A1, LAMA5, ACHE, COL18A1, EFEMP2, ITGB4, COL7A1, COL8A2, NTN5, TIMP1, NID1	662	96	20647	3.57372	0.427577	0.0464665	0.0446279
CC	GO:0045121~membrane raft	19	2.49017	0.00115987	SLC1A1, CBLC, ATP2B2, SYNJ2, GAB2, THY1, LAT2, DPP4, CLIP3, ANO1, EFNB1, ARC, ADGRG1, PPP2R1B, PODXL, KDR, NOS1, CD55, NTSR1	662	249	20647	2.37987	0.475475	0.0496068	0.0476439
CC	GO:0016324~apical plasma membrane	26	3.4076	0.00158183	LRRC15, ITGB3, SLC1A1, SLC43A1, STC1, CIB1, ADRB2, THY1, SLC4A2, DPP4, PODXL, SLCO2B1, PRKG2, SLC12A2, HSP90AA1, CYP4F3, ATP2B2, AJAP1, SLC2A9, ANO1, CLDN4, KIAA1614, CSPG4, ZMYND10, RHCG, PAPPA2	662	408	20647	1.98752	0.585297	0.060107	0.0577287
CC	GO:0042555~MCM complex	4	0.524246	0.00162159	MCM3, MCM4, MCM6, MCM2	662	8	20647	15.5944	0.594379	0.060107	0.0577287
CC	GO:0008305~integrin complex	6	0.78637	0.00176606	ITGA3, ITGB4, ITGA10, ITGB3, ITGA11, ITGA5	662	28	20647	6.68332	0.625737	0.0613705	0.0589422
CC	GO:0055038~recycling endosome membrane	11	1.44168	0.00340762	NTRK1, CLIP3, CD274, ACAP1, TFRC, SLC1A1, HLA-B, ABHD17C, HLA-F, NDRG1, BAIAP3	662	113	20647	3.03608	0.850112	0.106437	0.102225
CC	GO:0005911~cell-cell junction	15	1.96592	0.00363681	COL17A1, COL13A1, PLEKHG5, ITGB3, F11R, CDH5, CLDN4, DLG4, ADGRB1, ESAM, ITGA5, PCDH1, SKAP1, ARHGEF6, SDCCAG8	662	192	20647	2.43663	0.868105	0.106437	0.102225
CC	GO:0070062~extracellular exosome	95	12.4509	0.00363723	COL18A1, FCGBP, PYGB, BTG2, ECM1, PSCA, TFRC, ITGB4, ITGB3, TNFAIP3, CIB1, F11R, HID1, C4A, EFEMP2, MMP24, CYSRT1, PPP2R1B, PLAU, ARHGDIB, CAPN5, RAC2, QSOX1, TIMP1, EDIL3, HSP90AA1, WNT5B, ITGA3, HLA-B, VPS37D, HDHD2, NCCRP1, MUC5AC, LAT2, ANO1, SFRP1, BCAM, COL6A2, ALDH1A1, COL6A3, ALDOC, FAM20A, RHCG, VAMP5, RAPGEF3, PAPPA2, FKBP5, CREB5, HSP90AA2P, CD274, LAMA5, LRRC15, DDC, TNXB, PCNA, HPGD,…	662	2240	20647	1.32274	0.868137	0.106437	0.102225
CC	GO:0016323~basolateral plasma membrane	18	2.35911	0.00462042	SLC12A2, MT-TP, NDRG4, HSP90AA1, LRP1, HPGD, TFRC, ITGA3, NEDD9, SLC6A12, ATP2B2, SLC4A2, ATP2C2, AJAP1, SLC2A9, DLG4, SLCO2B1, RHCG	662	261	20647	2.15095	0.923839	0.128448	0.123365
MF	GO:0005201~extracellular matrix structural constituent	20	2.62123	1.93888e-07	COL17A1, LAMA5, COL18A1, ECM1, TNXB, LAMB3, COL13A1, NID1, MUC5B, LTBP1, MUC5AC, COL1A1, COL3A1, EFEMP2, SRPX2, ABI3BP, COL8A2, COL8A1, EDIL3, CTHRC1	635	139	18967	4.29774	0.000174484	0.000174693	0.000173917
MF	GO:0030020~extracellular matrix structural constituent conferring tensile strength	11	1.44168	1.7978e-06	COL17A1, COL1A1, COL18A1, COL3A1, COL13A1, COL6A2, COL7A1, COL8A2, COL21A1, COL6A3, COL8A1	635	45	18967	7.30138	0.00161672	0.00080991	0.000806314
MF	GO:0005515~protein binding	463	60.6815	0.000412459	TSKS, TFRC, WIPF1, MT-CO1, POP1, TESK2, F11R, SMC4, BACH2, DPYSL5, FAM110C, CREB3L1, PRSS3, SDS, SETMAR, UNC5C, HDHD2, SIGIRR, ISL2, CLDN4, BCAM, SCO2, PADI3, MT-CO2, RBCK1, LETMD1, NGEF, SKAP1, EXD1, COL13A1, THY1, SKA3, CRACR2B, HESX1, HMOX1, JUN, PHC2, GSTM2, RNASE10, APCDD1L, CGN, NR1D1, AZU1, CDC6, LARP6, COL1A1, FNDC11, SNAI2, CDKN1C, ACHE, PYGB, BTG2, PEAR1, LRRC32, TRIM8, CHAF1B, HEY1, AD…	635	12657	18967	1.09264	0.310156	0.0939827	0.0935654
MF	GO:0005518~collagen binding	10	1.31062	0.000417237	LRRC15, ACHE, ADGRG1, TNXB, ITGA3, ABI3BP, ITGA10, COL6A2, ITGA11, NID1	635	68	18967	4.39254	0.313117	0.0939827	0.0935654
MF	GO:0005178~integrin binding	15	1.96592	0.000979456	LAMA5, TNXB, ITGB4, ITGA3, ITGB3, THY1, F11R, FGF2, COL3A1, IL1B, ITGA10, ITGA11, KDR, ITGA5, EDIL3	635	160	18967	2.80025	0.586022	0.161126	0.160411
MF	GO:0017124~SH3 domain binding	13	1.7038	0.0012195	AFAP1L2, WIPF1, SGIP1, WIPF3, CBLC, SYNJ2, ESPN, FUT8, ABI3, NOXA1, SKAP1, DRD4, SHANK1	635	128	18967	3.0336	0.666535	0.161126	0.160411
MF	GO:0043236~laminin binding	6	0.78637	0.00125181	LRRC15, ACHE, ECM1, BCAM, ITGA3, NID1	635	25	18967	7.16863	0.676105	0.161126	0.160411
MF	GO:0008201~heparin binding	15	1.96592	0.00282382	COL17A1, TNXB, COL13A1, AZU1, FGF2, ADGRG1, SFRP1, EFEMP2, CCL7, ABI3BP, LIPG, APOE, FGFBP3, LGR6, HBEGF	635	179	18967	2.50301	0.921529	0.318033	0.316621
MF	GO:0002020~protease binding	11	1.44168	0.00460038	DPP4, COL1A1, COL3A1, CSTA, ECM1, ADAMTSL4, ITGA3, ITGB3, TNFAIP3, TIMP1, INSL3	635	113	18967	2.90763	0.984234	0.460549	0.458504
MF	GO:0005102~receptor binding	25	3.27654	0.00626114	SELPLG, WNT2B, NTN5, CXCL1, DPP4, CDH5, SRPX2, MUC2, APOE, INSL3, GSTM2, WNT5B, HGF, F2R, STYK1, PLAUR, HLA-B, PTK6, HLA-F, MTSS1, ANO1, BMP2, MT-RNR2, CD22, HSPA1B	635	412	18967	1.81246	0.996492	0.564129	0.561624
MF	GO:0003697~single-stranded DNA binding	10	1.31062	0.0142629	POLA1, STN1, DHX9, DMC1, MCM3, SETMAR, MCM4, MCM6, SMC4, MCM2	635	114	18967	2.62011	0.999998	0.967969	0.963672
MF	GO:1990825~sequence-specific mRNA binding	4	0.524246	0.0150406	DHFR, DHFRP1, DHX9, LARP6	635	16	18967	7.46732	0.999999	0.967969	0.963672
MF	GO:0003688~DNA replication origin binding	4	0.524246	0.0150406	POLA1, DHX9, CDC6, MCM2	635	16	18967	7.46732	0.999999	0.967969	0.963672
MF	GO:0008191~metalloendopeptidase inhibitor activity	4	0.524246	0.0150406	SPOCK3, RARRES1, SPOCK1, TIMP1	635	16	18967	7.46732	0.999999	0.967969	0.963672
MF	GO:0001618~virus receptor activity	8	1.04849	0.0174776	DPP4, SELPLG, TFRC, ITGB3, ITGA5, F11R, CD55, HSPA1B	635	80	18967	2.98693	1	1	0.996667
MF	GO:0035497~cAMP response element binding	4	0.524246	0.017818	JUN, CREB3L1, HMGA2, CREB5	635	17	18967	7.02807	1	1	0.996667
MF	GO:0005509~calcium ion binding	37	4.84928	0.0210349	MEGF6, LRP1, PCDH10, CBLC, CIB1, PKD1L2, DOC2B, NID1, LTBP1, EFCAB10, LRP8, NKD1, CDH5, CDH4, EFEMP2, CRACR2B, CDH3, SPOCK3, REPS2, SPOCK1, CAPN3, PRSS3, PCDH1, EDIL3, PLA2G4C, ATP2B2, SYT13, AIF1L, BAIAP3, RCN3, CAPN12, PCDHB6, PADI3, ADAM8, PLCH2, ADGRL4, PLCB2	635	756	18967	1.46186	1	1	0.996667
MF	GO:0017147~Wnt-protein binding	5	0.655308	0.0211742	SFRP1, PORCN, APCDD1L, NID1, CTHRC1	635	32	18967	4.66708	1	1	0.996667
MF	GO:0005543~phospholipid binding	10	1.31062	0.0256137	SEC14L2, RASA4B, OPHN1, SGIP1, PLA2G4C, APOE, PLCB2, PLA2G7, MTSS1, BAIAP3	635	126	18967	2.37058	1	1	0.996667
MF	GO:1990782~protein tyrosine kinase binding	6	0.78637	0.0272543	CDH5, EPHA4, HSP90AA1, DSCAM, NEDD9, PHYHIP	635	51	18967	3.51403	1	1	0.996667
KEGG	hsa03030:DNA replication	11	1.44168	8.58542e-07	POLD4, POLA1, FEN1, PCNA, POLE2, PRIM1, MCM3, MCM4, DNA2, MCM6, MCM2	344	36	8644	7.67797	0.000260104	0.000260138	0.000251553
KEGG	hsa04510:Focal adhesion	21	2.75229	0.000155458	SHC4, LAMA5, JUN, SHC2, TNXB, LAMB3, ITGB4, ITGA3, HGF, ITGB3, EMP1, COL1A1, CCND3, ITGA10, COL6A2, ITGA11, KDR, RAC2, COL6A3, PAK6, ITGA5	344	203	8644	2.59944	0.046015	0.0154372	0.0149277
KEGG	hsa04151:PI3K-Akt signaling pathway	30	3.93185	0.000201151	PHLPP2, LAMA5, CSF1R, TNXB, ITGB4, ITGB3, LPAR3, BRCA1, FGF2, FGF5, CCND3, PPP2R1B, CREB3L1, KDR, JAK3, MCL1, NTRK1, HSP90AA1, LAMB3, ITGA3, HGF, F2R, COL1A1, ITGA10, COL6A2, ITGA11, COL6A3, ITGA5, FGFR3, CREB5	344	359	8644	2.09983	0.0591342	0.0154372	0.0149277
KEGG	hsa04974:Protein digestion and absorption	14	1.83486	0.000203791	COL17A1, COL18A1, COL13A1, SLC1A1, DPP4, COL1A1, COL3A1, COL6A2, COL7A1, COL8A2, COL21A1, COL6A3, COL8A1, PRSS3	344	103	8644	3.41544	0.0598867	0.0154372	0.0149277
KEGG	hsa05200:Pathways in cancer	38	4.98034	0.000537791	LAMA5, CSF1R, WNT2B, CAMK2A, LPAR3, FGF2, CSF2RA, FGF5, CCND3, EDNRA, HEY1, RAC2, E2F2, HMOX1, BDKRB1, HES1, JAK3, NTRK1, STAT5A, GSTM2, CDKN2B, JUN, EGLN3, EDN1, HSP90AA1, WNT5B, LAMB3, MMP1, ITGA3, HGF, PLEKHG5, F2R, TRAF1, AGT, BMP2, BIRC7, PLCB2, FGFR3	344	531	8644	1.79823	0.150404	0.0325901	0.0315145
KEGG	hsa04512:ECM-receptor interaction	12	1.57274	0.000745591	COL1A1, LAMA5, TNXB, LAMB3, ITGA3, ITGB4, ITGA10, ITGB3, COL6A2, ITGA11, COL6A3, ITGA5	344	89	8644	3.38803	0.202281	0.0376523	0.0364097
KEGG	hsa04750:Inflammatory mediator regulation of TRP channels	12	1.57274	0.00166568	NTRK1, CYP2J2, ASIC4, IL1B, P2RY2, PLA2G4C, CAMK2A, TRPV2, BDKRB1, ASIC2, PLCB2, MAPK13	344	98	8644	3.07689	0.396568	0.0672248	0.0650061
KEGG	hsa04926:Relaxin signaling pathway	14	1.83486	0.00177491	SHC4, JUN, EDN1, SHC2, MMP1, MAPK13, COL1A1, COL3A1, GNA15, CREB3L1, NOS1, INSL3, PLCB2, CREB5	344	129	8644	2.72706	0.416246	0.0672248	0.0650061
KEGG	hsa05165:Human papillomavirus infection	25	3.27654	0.00316687	LAMA5, TNXB, WNT2B, ITGB4, ITGB3, LFNG, CCND3, PPP2R1B, HEY1, CREB3L1, HES1, HES2, WNT5B, LAMB3, ITGA3, HLA-B, HLA-F, COL1A1, RBL1, ITGA10, COL6A2, ITGA11, COL6A3, ITGA5, CREB5	344	331	8644	1.89788	0.617522	0.106618	0.103099
KEGG	hsa04970:Salivary secretion	11	1.44168	0.00367047	SLC12A2, CST2, CST1, PRKG2, ATP2B2, ADRB2, SLC4A2, NOS1, MUC5B, PLCB2, MUC5AC	344	93	8644	2.97212	0.671821	0.110135	0.1065
KEGG	hsa04514:Cell adhesion molecules	15	1.96592	0.00399829	NTNG1, CD274, SELPLG, HLA-B, PDCD1LG2, F11R, HLA-F, CDH5, CLDN10, CDH4, CLDN4, CDH3, SLITRK6, ESAM, CD22	344	158	8644	2.38556	0.702967	0.110135	0.1065
KEGG	hsa04020:Calcium signaling pathway	20	2.62123	0.00572893	NTRK1, HGF, SPHK1, F2R, CAMK2A, TACR2, ATP2B2, ADRB2, FGF2, FGF5, CACNA1I, GNA15, EDNRA, ITPKA, KDR, BDKRB1, NOS1, PLCB2, FGFR3, NTSR1	344	253	8644	1.9864	0.82463	0.133865	0.129447
KEGG	hsa04640:Hematopoietic cell lineage	11	1.44168	0.0057434	IL11, CSF1R, TFRC, ITGA3, IL1B, ITGB3, CD7, ITGA5, CSF2RA, CD55, CD22	344	99	8644	2.79199	0.825402	0.133865	0.129447
KEGG	hsa04110:Cell cycle	14	1.83486	0.0094947	CDKN1C, CDKN2B, PCNA, ESCO2, CDC6, SMC1A, CCND3, RBL1, PPP2R1B, MCM3, MCM4, E2F2, MCM6, MCM2	344	157	8644	2.24071	0.944459	0.205492	0.198711
KEGG	hsa04657:IL-17 signaling pathway	10	1.31062	0.0120276	HSP90AA1, JUN, CCL7, MMP1, IL1B, TNFAIP3, CXCL1, MUC5B, MUC5AC, MAPK13	344	94	8644	2.67318	0.974433	0.242959	0.23494
KEGG	hsa05410:Hypertrophic cardiomyopathy	10	1.31062	0.0145805	EDN1, ITGA3, ITGB4, ITGA10, ITGB3, ITGA11, CACNA2D2, NOS1, ITGA5, AGT	344	97	8644	2.59051	0.988326	0.276119	0.267006
KEGG	hsa00533:Glycosaminoglycan biosynthesis - keratan sulfate	4	0.524246	0.0162749	FUT8, CHST1, ST3GAL1, CHST2	344	14	8644	7.1794	0.99307	0.290076	0.280503
KEGG	hsa05146:Amoebiasis	10	1.31062	0.0196931	COL1A1, LAMA5, ARG2, COL3A1, GNA15, MUC2, LAMB3, IL1B, CXCL1, PLCB2	344	102	8644	2.46352	0.997586	0.316841	0.306384
KEGG	hsa04915:Estrogen signaling pathway	12	1.57274	0.0201274	SHC4, HSP90AA1, KRT19, JUN, SHC2, CREB3L1, KRT15, PLCB2, HSPA1B, FKBP5, CREB5, HBEGF	344	137	8644	2.20098	0.997889	0.316841	0.306384
KEGG	hsa04310:Wnt signaling pathway	14	1.83486	0.0209136	JUN, WNT2B, WNT5B, CTNNBIP1, CAMK2A, APCDD1L, PRICKLE2, NKD1, CCND3, PORCN, SFRP1, RAC2, LGR6, PLCB2	344	174	8644	2.02179	0.998345	0.316841	0.306384

## Sheet: Table S7
Table S7. KEGG pathway enrichment analysis of uniquely downregulated DEGs in sorafenib-treated ARAF p.S214C mutant cells compared to non-treated cells (RNA-Seq)
Category	Term	Count	%	PValue	Genes	List Total	Pop Hits	Pop Total	Fold Enrichment	Bonferroni	Benjamini	FDR
KEGG_PATHWAY	hsa03030:DNA replication	10	4.92611	7.91491e-11	POLA1, FEN1, PCNA, POLE2, PRIM1, MCM3, MCM4, DNA2, MCM6, MCM2	92	36	8644	26.099	1.55132e-08	1.55132e-08	1.55132e-08
KEGG_PATHWAY	hsa04110:Cell cycle	12	5.91133	6.77083e-07	CCND3, PCNA, RBL1, PPP2R1B, MCM3, MCM4, E2F2, ESCO2, CDC6, MCM6, SMC1A, MCM2	92	157	8644	7.18139	0.000132699	6.63541e-05	6.63541e-05
KEGG_PATHWAY	hsa04933:AGE-RAGE signaling pathway in diabetic complications	5	2.46305	0.0209452	COL1A1, COL3A1, EDN1, PLCB2, AGT	92	100	8644	4.69783	0.984218	1	1
KEGG_PATHWAY	hsa04151:PI3K-Akt signaling pathway	9	4.4335	0.0348911	PHLPP2, COL1A1, CCND3, HSP90AA1, PPP2R1B, HGF, BRCA1, FGFR3, FGF2	92	359	8644	2.35546	0.999052	1	1
KEGG_PATHWAY	hsa04924:Renin secretion	4	1.97044	0.0359233	EDN1, PDE3A, PLCB2, AGT	92	69	8644	5.44675	0.999231	1	1
KEGG_PATHWAY	hsa05200:Pathways in cancer	11	5.41872	0.0517655	CCND3, EDN1, HSP90AA1, EGLN3, HGF, HMOX1, E2F2, PLCB2, FGFR3, FGF2, AGT	92	531	8644	1.94637	0.99997	1	1
KEGG_PATHWAY	hsa04216:Ferroptosis	3	1.47783	0.0689924	TFRC, HMOX1, CP	92	41	8644	6.87487	0.999999	1	1
KEGG_PATHWAY	hsa03440:Homologous recombination	3	1.47783	0.0689924	BRCA1, TOPBP1, BRCC3	92	41	8644	6.87487	0.999999	1	1
KEGG_PATHWAY	hsa04970:Salivary secretion	4	1.97044	0.074511	SLC12A2, ATP2B2, SLC4A2, PLCB2	92	93	8644	4.04114	1	1	1
KEGG_PATHWAY	hsa03410:Base excision repair	3	1.47783	0.0780177	FEN1, PCNA, POLE2	92	44	8644	6.40613	1	1	1
KEGG_PATHWAY	hsa05146:Amoebiasis	4	1.97044	0.092299	COL1A1, COL3A1, CXCL1, PLCB2	92	102	8644	3.68457	1	1	1
KEGG_PATHWAY	hsa04972:Pancreatic secretion	4	1.97044	0.092299	SLC12A2, ATP2B2, SLC4A2, PLCB2	92	102	8644	3.68457	1	1	1
KEGG_PATHWAY	hsa03008:Ribosome biogenesis in eukaryotes	5	2.46305	0.0942842	NOP56, NXF2, NOP58, POP1, RPP40	92	164	8644	2.86453	1	1	1

## Sheet: Table S8
Table S8. DEGs with contrasting expression pattern in sorafenib-treated ARAF p.S214C mutant cells compared to non-treated cells (RNA-Seq)
	MUTsor vs MUTcon		WTsor vs WTcon
Upregulated in MUT but downregulated in WT	log2FC	adj Pvalue	log2FC	adj Pvalue
POU2F2	3.43117	1.91282e-48	-1.21566	0.00853606
MIR222HG	1.61811	7.42381e-06	-1.30651	0.00593493
TNFRSF11A	1.53005	4.76595e-08	-1.33153	0.0195898
ICOSLG	1.21479	0.000468366	-1.11782	0.0430017
MYO7A	1.19826	0.00897831	-1.333	0.0012211
TSC22D3	1.18331	3.50189e-19	-1.32086	1.18296e-21
AC103718.1	1.13757	0.0145228	-1.0209	0.0120853
EGR1	1.07296	3.76633e-23	-2.2996	0
NECAB2	1.05364	0.0181935	-1.13289	0.00741917
AC103810.3	1.05155	0.0156749	-1.20459	0.00461564
CDKN1A	1.01906	2.11302e-48	-1.13566	1.83422e-28
	MUTsor vs MUTcon		WTsor vs WTcon
Downregulated in MUT but upregulated in WT	log2FC	adj Pvalue	log2FC	adj Pvalue
GAGE12G	-3.1601	0.000311596	3.32866	0.0203772
TMOD2	-1.10571	0.00114801	1.01854	0.0033829

## Sheet: Table S9
Table S9. Unique DEGs in sorafenib-treated ARAF p.S214C mutant cells compared to ARAF-WT cells (RNA-Seq)
Gene	log2FC	adj Pvalue
NXF2	-3.43257	2.62e-26
SNRPGP10	-2.25124	5.83e-08
FSIP1	-2.06869	0.002269
HSPA1B	-2.04931	3.83e-105
CPA4	-2.02156	1.19e-11
ZNF860	-1.98617	8.01e-08
GPX2	-1.95925	1.13e-84
KBTBD8	-1.94684	0.000491
AC084876.2	-1.90121	0.000145
SUSD2	-1.86752	1.37e-280
AC015849.5	-1.84035	0.003336
CBSL	-1.81901	0.001537
AC026785.3	-1.80924	7.6e-16
ENSG00000287225	-1.80562	7.46e-09
OLFM3	-1.78053	0.003361
AL356488.3	-1.76329	4.82e-07
PRRT1B	-1.75964	7.56e-06
DHFR	-1.75236	7.89e-61
EFCAB10	-1.7476	0.001031
DDC	-1.73741	3.75e-21
RAB39A	-1.73638	1.25e-09
GINS2	-1.6611	7.19e-53
TM4SF4	-1.65124	1.57e-51
DHFRP1	-1.64092	1.43e-19
EDN1	-1.61745	3.7e-16
ANKRD1	-1.61689	5.29e-11
MYBL2	-1.61538	3.96e-102
EXO1	-1.60936	1e-110
FAM20A	-1.60494	1.12e-19
RARRES1	-1.59847	1.32e-164
SETMAR	-1.58619	5.79e-05
BCL2L15	-1.56778	0.002928
C11orf86	-1.55533	3.13e-11
MMP24	-1.55423	9.31e-14
DIO2	-1.55327	1.9e-155
AL162377.1	-1.55255	0.004657
ENSG00000289268	-1.54894	3.07e-08
CXCL1	-1.53519	1.54e-140
NKD1	-1.51342	0.000165
RBL1	-1.49317	7.51e-44
PLCB2	-1.48924	0.001088
AP002852.1	-1.48402	0.004589
MNS1	-1.46073	0.000314
RASSF2	-1.45957	2.95e-07
CASC2	-1.45715	0.000476
AL513477.1	-1.45411	0.004719
MYORG	-1.45042	2.91e-39
TFRC	-1.44916	0
AL024507.2	-1.43602	0.00204
FAM157C	-1.43429	0.029724
HGF	-1.42974	3.74e-132
NAALAD2	-1.42249	0.001213
AC012513.3	-1.4148	5.4e-09
CDC6	-1.4145	2.18e-72
AL358942.1	-1.41198	0.034053
SPC25	-1.41127	1.84e-22
AC110285.7	-1.41041	0.004682
MCM4	-1.40764	1.53e-276
POLE2	-1.40191	2.56e-19
SKIDA1	-1.39198	2.06e-12
AC107027.3	-1.38837	0.00013
ATP2B2	-1.38434	0.000211
OSGIN1	-1.38322	1.78e-96
PDE3A	-1.36777	1.48e-169
TEX15	-1.35991	7.63e-23
FEN1	-1.35945	1.58e-100
SSR4P1	-1.35899	3.07e-06
LINC01836	-1.35669	5.57e-07
ESCO2	-1.35557	4.07e-43
POLA1	-1.35529	2.13e-39
CP	-1.35366	8.47e-46
LINC01910	-1.34878	0.001113
ENSG00000289839	-1.34762	0.015077
STYK1	-1.33658	2.22e-13
BRCA1	-1.3358	1.94e-56
FAM198B	-1.33554	4.05e-07
TPI1P2	-1.33264	0.006801
ELAVL4	-1.33017	0.000395
C9orf3	-1.33001	4e-68
AC007996.1	-1.32392	8.81e-11
EGLN3	-1.32219	1.15e-18
ISCA1P1	-1.32186	0.008039
LHX9	-1.31209	0.000336
MLNR	-1.31193	0.006218
AP1M2	-1.30938	1.36e-37
AC020915.1	-1.30456	0.005472
E2F2	-1.30076	3.53e-33
ENSG00000290872	-1.29808	0.000429
CCND3	-1.29528	6.25e-145
DMC1	-1.29314	1.08e-05
NNMT	-1.28886	1.4e-270
DPYSL5	-1.28855	1.14e-05
HNRNPA1P16	-1.28682	0.017886
ARX	-1.28139	0.016505
ENSG00000290696	-1.28044	0.002637
LINC00513	-1.27713	0.009503
AKR1C2	-1.27357	0
GINS1	-1.27218	8.32e-41
LPP-AS2	-1.26929	0.001779
SLCO2B1	-1.26725	3.62e-20
AL355916.1	-1.25522	0.001066
PTPRQ	-1.25433	0.020062
AC118344.1	-1.25349	0.014298
ZWINT	-1.25252	4.3e-109
FAM173B	-1.2524	1.18e-19
AC022107.1	-1.25155	2.63e-05
AL135905.1	-1.23806	0.00906
MIR193BHG	-1.23719	5.95e-16
GAS7	-1.23654	0.0007
SLC12A2	-1.23626	1.87e-63
AC118658.1	-1.23267	0.022623
AC245041.2	-1.22724	6.91e-06
ASRGL1	-1.22507	5.21e-05
AC009041.4	-1.224	0.010425
RIMS4	-1.21257	6.72e-09
NPY4R	-1.20346	1.37e-06
MCAM	-1.20167	1.39e-26
HSP90AA2P	-1.19951	2.71e-17
AGT	-1.19916	0.046974
CGN	-1.19361	1.21e-06
CYP4F3	-1.19301	1.47e-55
MRPL1	-1.18573	2.43e-15
EIF1AXP1	-1.18504	0.013888
DNA2	-1.18213	2.19e-50
UHRF1	-1.18133	6.25e-87
NOP58	-1.17759	2.89e-74
UTP20	-1.17502	3.71e-99
NEDD9	-1.17152	1.75e-28
TIGD4	-1.17017	0.027229
LINC00235	-1.16935	0.007934
MCM2	-1.16742	1.42e-72
EHF	-1.16408	9.52e-07
ATOH8	-1.16275	7.48e-25
GINS4	-1.16141	1.16e-25
CCDC138	-1.16122	7.46e-23
KIAA1614	-1.16036	0.030999
HNRNPA3P10	-1.15816	0.004128
GPR137C	-1.15728	0.005732
AKR1B10	-1.15577	6.24e-283
RASSF9	-1.15549	7e-11
PCNA	-1.15478	4.96e-126
MEMO1P1	-1.15329	0.000943
CHRDL2	-1.15219	0.000101
MCM3	-1.15171	5.13e-120
HELLS	-1.15135	3.37e-38
PEG10	-1.14784	1.62e-197
SCO2	-1.14663	0.009426
CFAP157	-1.14626	3.16e-05
ATP10A	-1.14172	0.00205
MCM6	-1.13926	4.16e-135
PHLPP2	-1.13669	5.6e-32
AC018553.2	-1.13624	0.018432
AL391427.1	-1.13393	9.42e-13
PPP2R1B	-1.12681	2.88e-120
CHRNA5	-1.12638	5e-08
COL1A1	-1.12445	1.2e-70
HSP90AA1	-1.12384	0
ANKRD20A1	-1.12306	0.005746
CENPS	-1.12217	8.85e-05
C6orf99	-1.12214	0.009295
DNAJA1	-1.12069	1.56e-179
ZNF367	-1.11878	4.74e-20
LINC00909	-1.11767	2.56e-06
MTUS1	-1.11115	1.29e-16
LINC02432	-1.11033	6.06e-45
PDSS1	-1.1071	8.8e-10
GABRA5	-1.10386	0.000445
HTR7P1	-1.10338	1.38e-06
SYNM	-1.10308	1.82e-33
AIF1L	-1.10281	5.07e-13
COL3A1	-1.09864	7.81e-05
IGFLR1	-1.09853	0.044646
KMO	-1.0983	0.02884
POP1	-1.09824	1.07e-55
WDR4	-1.09601	2.57e-46
BTG2	-1.09587	2.29e-05
DHX9	-1.09575	1.41e-176
NOP56	-1.09557	3.24e-117
SLC4A2	-1.09517	3.84e-116
TC2N	-1.09193	2.33e-05
ENSG00000287576	-1.08733	0.026328
RAB15	-1.08677	1.2e-18
ZNF124	-1.08097	7.15e-07
TACR2	-1.07673	0.026813
AC026250.1	-1.07623	0.029505
CNIH2	-1.07357	0.022506
HSPA4L	-1.069	1.15e-60
SRSF2	-1.06619	4.57e-84
CHAC2	-1.06547	4.46e-15
CEBPA-AS1	-1.06482	0.000118
HMOX1	-1.06126	3.97e-72
TTC12	-1.06088	5.09e-06
ZNF233	-1.05979	0.031889
SP2-AS1	-1.05831	0.000473
CCDC18	-1.0574	6.63e-16
BRI3BP	-1.05654	6.49e-65
ERVMER34-1	-1.05641	0.004055
SLC2A9	-1.056	0.026051
AL355512.1	-1.05552	0.017514
BRINP3	-1.05465	9.59e-20
AP3B2	-1.05352	0.013611
BCLAF1	-1.05287	1.46e-73
KLF5	-1.0528	1.38e-69
AC012360.3	-1.05265	9.84e-08
CASC19	-1.0503	3.77e-12
ATAD2	-1.0478	3.74e-109
RPP40	-1.04778	1.58e-05
CHAF1B	-1.04687	8.84e-33
PRIM1	-1.04667	1.73e-10
TRIML2	-1.04346	0.000242
SKA3	-1.04253	8.21e-22
CELF2	-1.04236	0.040429
AP4S1	-1.04098	0.000165
VGLL3	-1.04048	3.42e-21
FGF2	-1.03758	2.73e-59
GDAP1	-1.03722	4.07e-10
KLHDC7A	-1.03689	0.01712
ALDH1A1	-1.03635	5.99e-264
SMC1A	-1.03484	4.51e-81
FKBP5	-1.03483	1.37e-52
HPGD	-1.03288	5.69e-13
LINC00942	-1.03114	2.42e-65
BRCC3	-1.03093	3.71e-26
LINC01963	-1.02836	9.28e-09
AL358472.4	-1.02747	0.041101
LRP8	-1.0268	8.98e-95
SPTSSA	-1.02679	2.05e-89
AC015813.5	-1.02562	0.011158
PROB1	-1.02558	9.34e-11
SMC4	-1.02546	1.57e-72
ENSG00000290374	-1.02537	0.000773
ENSG00000286734	-1.0223	0.004327
FADS2	-1.02033	1.69e-137
FGFR3	-1.02002	5.04e-10
ERICH5	-1.01852	0.005246
COA7	-1.01843	5.63e-41
CCDC96	-1.01681	0.041545
MROH8	-1.01482	0.032679
MTFR2	-1.01402	6.55e-13
TOPBP1	-1.01078	5.5e-65
LGR6	-1.00908	0.021734
ENSG00000291048	-1.00772	0.00927
AC097639.1	-1.00593	0.02644
SARM1	-1.00413	9.89e-10
CEP295	-1.00257	8.06e-16
TOB1	-1.00244	1.52e-75
CSF2RA	1.00054	0.002224
SPATA7	1.00077	4.53e-07
SPRY2	1.00179	2.83e-39
AL592295.4	1.00206	0.009081
AL031283.1	1.00227	0.039144
PCDHB6	1.00276	0.001312
GEM	1.00305	1.58e-49
LRFN5	1.00315	1.98e-05
NALT1	1.00344	0.000153
MT-CO2	1.00369	0
LPXN	1.00454	8.31e-07
UNC5C	1.00492	0.000491
ERN1	1.0059	3.18e-62
ID2-AS1	1.00635	1.81e-12
SMTN	1.00648	7.38e-59
PPM1M	1.00666	3.02e-20
LINC00887	1.00787	0.000265
TRIM8	1.00844	3.69e-88
CREB3L1	1.00962	7.49e-22
MCPH1-AS1	1.01037	0.012465
ECM1	1.01038	7.33e-31
TIMP1	1.01134	6.83e-122
ALPK3	1.01174	0.004349
BACH2	1.01465	0.022826
GSTM2	1.01467	5.11e-07
ISL2	1.01507	8.83e-06
AL590627.1	1.0151	0.025634
CLEC2D	1.01516	2.26e-05
LETMD1	1.01583	8.32e-73
ENSG00000291067	1.01615	5.36e-06
GAB3	1.01634	1.52e-06
CCDC85B	1.01651	9.1e-86
ATAD3C	1.0185	1.13e-05
OPHN1	1.01934	3.45e-08
APOE	1.01962	2.79e-38
GBP3	1.02044	3.01e-12
KLHDC1	1.02099	0.007926
ACAP1	1.02132	0.013768
SLC9A3R2	1.02148	6.77e-108
TSPAN10	1.02191	2.69e-07
AC022509.3	1.02235	0.002321
STAT5A	1.02318	2.39e-18
AC073365.1	1.02336	0.01802
NKAIN2	1.02352	0.007179
RBCK1	1.02371	1.46e-132
CRYGS	1.02385	0.044424
AC083798.2	1.0259	0.032886
ENSG00000288018	1.02749	0.007483
FAM24B	1.02773	1.62e-06
HOTAIRM1	1.02828	0.032348
SLC43A1	1.02871	3.71e-05
COL8A1	1.02972	2.62e-13
ZNF365	1.03019	0.000324
LINC01589	1.03033	0.035772
LCN15	1.03052	0.00415
AC015712.6	1.03209	0.012681
CTNNBIP1	1.03231	3.45e-23
MT-RNR2	1.03238	1.58e-169
F2R	1.03249	1.98e-44
COL18A1	1.03299	3.46e-131
DOC2B	1.03331	8.6e-81
KIAA1549L	1.03394	3.14e-32
MEGF6	1.03394	4.51e-32
FOXQ1	1.03427	1.23e-72
AL590560.2	1.03776	8.04e-17
MOXD1	1.03781	3.88e-06
PCAT6	1.0384	0.000205
EFNB1	1.03919	5.66e-15
MAMLD1	1.04128	2.48e-20
TMEM44	1.04157	2.33e-48
ACSS3	1.04172	2.36e-18
GRB7	1.04222	4.4e-28
AL391001.1	1.04262	0.003762
AL391422.3	1.04352	3.08e-09
NDRG1	1.0437	6.12e-77
ITGA5	1.04424	3.29e-159
DUSP10	1.0445	6.3e-11
BIRC7	1.04824	7.14e-14
GAB2	1.04897	2.43e-22
IFI44L	1.05108	1.31e-19
C4A	1.05172	0.019214
MDGA1	1.052	3.08e-08
CBX3P2	1.05227	0.004889
TSPAN5	1.05374	2.48e-12
TNFRSF9	1.05398	1.32e-07
GOLGA8R	1.05416	0.000177
CRACR2B	1.05584	1.87e-05
WNT2B	1.05666	9.2e-07
ENSG00000286033	1.05756	0.001008
ENSG00000287245	1.06044	0.002149
LARP6	1.06099	1.87e-48
AHNAK2	1.06143	6.15e-202
C11orf68	1.06291	3.11e-43
DKKL1	1.06382	0.008081
SIGIRR	1.06433	4.87e-62
HTRA1	1.06441	6.11e-39
KDELR3	1.06875	1.25e-48
IL11	1.06988	1.39e-66
UBALD2	1.06996	4.13e-105
NYAP1	1.07136	7.25e-11
HAS3	1.07162	1.68e-92
WIPF1	1.07205	1.38e-05
LMNTD2	1.07218	1.04e-06
COL7A1	1.07236	8.04e-66
NID1	1.07348	1.39e-88
LINC01135	1.07373	0.019214
MIR100HG	1.07408	7.68e-17
HS3ST3A1	1.07423	1.03e-36
ENSG00000289206	1.07622	0.008642
GFPT2	1.07982	1.15e-49
AL157838.1	1.08017	0.007996
RCN3	1.08154	2.96e-43
BMP2	1.08185	2.15e-06
CAPN12	1.08292	0.014312
PODXL	1.08436	4e-15
AC015813.1	1.08582	1.1e-34
CIB1	1.08727	2.7e-76
HCP5	1.08877	1.9e-07
TOB1-AS1	1.08898	0.027356
CTHRC1	1.08982	1.51e-06
JCAD	1.09155	2.12e-79
NFE2L3	1.09167	6.64e-108
PRR5L	1.09248	3.07e-06
NHSL1	1.09261	7.7e-33
PTK6	1.09321	2.06e-08
ANTXR2	1.09564	1.39e-81
C14orf93	1.09674	1.49e-20
MT-CO1	1.09774	0
LAMB3	1.09849	7.9e-106
OAF	1.101	4.86e-39
AGAP9	1.10267	1.62e-12
LRMDA	1.10267	1.02e-10
REPS2	1.10324	0.004149
CUL7	1.10647	4.24e-47
LAMA5	1.10857	1.25e-172
CDKN2B	1.10972	2.53e-70
CLIP3	1.11073	1.59e-17
PRKG2	1.11097	2.78e-08
COL21A1	1.11162	0.012097
ARSI	1.11349	9.71e-44
DHX58	1.1138	1.92e-20
AC006449.5	1.11487	0.001019
NDRG4	1.11606	8.85e-12
CTRC	1.1163	0.005302
SLC25A37	1.11786	4.32e-207
HID1	1.11943	3.66e-09
HLA-B	1.11997	4.69e-95
P4HA3	1.1207	2.55e-25
FHOD3	1.12134	7.56e-24
AL139424.2	1.12379	0.012175
FAM196A	1.12384	2.81e-31
AL391684.1	1.12404	6.29e-05
IDH1-AS1	1.12437	0.034015
DLG4	1.12595	4.81e-71
CD55	1.12597	1.72e-204
MAPK13	1.12625	7.49e-21
AC008687.4	1.12795	0.000298
LFNG	1.12872	1.47e-24
MTCO1P12	1.12937	4.58e-45
FNDC11	1.13146	0.000399
ABI3	1.13183	6.99e-06
MEIS1	1.13244	0.000293
ARHGAP5-AS1	1.13256	0.000802
RPS4XP16	1.13285	0.015339
TMEM91	1.13289	3.43e-11
IL33	1.13386	0.012681
AC104958.2	1.13461	0.000437
CDH4	1.13575	0.000184
CYSRT1	1.1369	0.000885
TMEM25	1.13695	0.000155
DUSP5	1.13916	5.68e-237
ESRP1	1.13932	0.011656
FHIT	1.13955	0.000105
MUC5B	1.14079	6.49e-166
PHC2	1.14089	1.19e-180
ST3GAL1	1.14151	1.92e-140
STN1	1.14188	2.17e-21
COL6A2	1.14247	4.93e-133
PCDH10	1.14257	2.76e-13
AC008429.1	1.14296	3.68e-05
RNF39	1.14518	3.21e-12
THY1	1.14604	0.000766
AL355388.2	1.1477	0.026854
MATN1-AS1	1.15004	0.000582
TNFAIP3	1.15247	3.65e-71
U73166.1	1.15248	0.021923
YIPF2	1.15248	2.16e-48
SLC20A1	1.15254	1.12e-282
FCGBP	1.15353	3.8e-32
AGPAT4	1.15359	4e-39
TRAF1	1.15441	3.12e-30
SAT1	1.15555	6.86e-190
CAMK2A	1.15631	7.49e-43
SSTR5	1.15683	0.016398
GALNT6	1.15707	4.67e-16
SOX7	1.15728	3.59e-41
LINC01355	1.15809	1.51e-06
SLC6A12	1.15867	0.003948
ADAMTS6	1.15958	2.86e-13
NATD1	1.15997	1.53e-11
MSS51	1.16	0.002678
RHOT1P1	1.16017	0.016648
FHL2	1.16052	1.04e-122
MAJIN	1.16087	0.001132
FAM110C	1.1617	0.003424
XKR8	1.16198	1.85e-13
CACNA1I	1.16239	0.007101
SPHK1	1.16265	1.6e-66
SYNJ2	1.16493	3.5e-68
SPHKAP	1.16619	3.38e-11
NTN5	1.16666	3.66e-06
METTL27	1.16785	0.000156
WDR86	1.1708	2.91e-06
MMP28	1.17093	1.21e-41
TSPAN7	1.17159	4.52e-39
EMP1	1.17721	1.01e-299
GDPGP1	1.17793	2.57e-05
LINC00862	1.17938	0.014635
CLDN4	1.18047	7.2e-11
LINC01426	1.18225	0.026771
GOLT1A	1.18257	3.42e-05
SLC17A7	1.18411	0.000196
KLK14	1.18431	0.015425
COL6A3	1.18485	3.44e-16
NKPD1	1.18538	0.020404
ZNF436-AS1	1.1854	0.000105
GSDMB	1.18562	1.48e-22
JAK3	1.18621	5.97e-24
AL035252.3	1.18783	0.01432
ADM2	1.18858	6.83e-12
AC005150.1	1.18938	0.007202
PNPLA7	1.19028	2.06e-15
HESX1	1.19447	0.032793
KLF17	1.1951	0.008024
MTND4P12	1.19592	0.000642
LIPG	1.19718	7.84e-11
NFKBIL1	1.19726	2.25e-25
ENSG00000286214	1.19736	0.030509
FAM167B	1.19747	8.15e-05
PMEPA1	1.19908	1.09e-131
ELFN2	1.19946	2.16e-48
HDHD2	1.20249	0.005713
XDH	1.2035	7.68e-06
RNF144B	1.20384	0.002123
ADAMTS16	1.20492	0.00364
FOXO6	1.20537	1.48e-05
TMEM173	1.20845	4.71e-15
CSTA	1.20847	7.77e-06
ENSG00000289725	1.20853	5.6e-09
JUN	1.20854	1.31e-218
PHYHIP	1.21045	0.005085
PRSS27	1.21191	6.59e-09
LINC00663	1.21521	0.012088
KCNQ1OT1	1.21908	8.39e-05
CREB5	1.22065	0.009283
SFR1	1.22068	4.57e-62
CLDN10	1.22092	3.3e-17
LPIN2	1.22226	2.4e-161
PLA2G4C	1.22458	2.71e-12
ESAM	1.22654	0.000588
FBLIM1	1.22657	3.88e-93
AC007388.1	1.22659	7.87e-14
SEC14L2	1.23034	6.3e-24
ARFGEF3	1.23241	2.48e-10
ARHGDIB	1.23314	6.57e-06
MT-ND4L	1.23504	0
FGFBP3	1.23546	0.00014
QSOX1	1.23601	3.25e-213
LINC01844	1.23636	0.000498
VIM	1.23705	0
AC234582.1	1.23754	0.000473
ASIC2	1.23764	2.09e-10
RASA4B	1.23999	0.002847
PAK6	1.24196	0.032991
SEMA3F	1.24245	4.4e-95
SPRED3	1.24286	1.26e-61
SMIM1	1.24425	0.018375
AP003469.4	1.2443	3.44e-08
ALOXE3	1.24654	0.004337
SCNN1D	1.25056	2.41e-17
AL589743.5	1.25175	1.24e-05
SRPX2	1.25204	3.29e-20
CHST1	1.25221	3.43e-07
ZNF581	1.25454	3.17e-58
WSCD1	1.25462	5.26e-06
ADAM8	1.25557	8.95e-23
SOCS2-AS1	1.25558	0.00205
CHRNA9	1.25681	6.79e-10
CYS1	1.25803	0.002465
AC141928.1	1.2582	0.001407
WNT5B	1.25829	0.001998
PPP1R18	1.25835	4.16e-140
SELPLG	1.2589	0.005817
SATB1	1.26024	8.07e-19
TMEM159	1.26122	3.15e-32
AC108676.1	1.26244	2.21e-08
ITGB1-DT	1.26691	6.08e-16
AP001816.1	1.26699	1.46e-06
WNK4	1.26899	0.000596
HLA-F	1.26962	1.91e-09
LINC01970	1.2707	0.000241
AC090825.1	1.27112	0.007548
AC105277.1	1.27229	1.66e-10
RRAGD	1.27278	2.89e-11
AC010616.1	1.27347	3.03e-05
GPX1P1	1.27411	0.017081
FOXL1	1.27414	1.5e-06
ENSG00000285601	1.27558	2.66e-07
SDS	1.27846	1.63e-56
FAM83B	1.27885	5.55e-05
ATP2C2	1.27965	0.000555
KCNK6	1.27968	5.88e-25
CDH5	1.2799	3.75e-14
PORCN	1.2817	7.35e-51
THEMIS2	1.28202	1.78e-07
GPR150	1.28234	0.000388
BCAM	1.28256	2.09e-217
CCDC114	1.28361	1.06e-14
ENSG00000290729	1.28606	0.007777
TMEM51-AS1	1.28637	0.00018
ITGA3	1.28659	0
ITGA11	1.28663	6.05e-10
HES1	1.28674	1.42e-49
ENSG00000288663	1.28697	0.001695
AL353150.1	1.29351	7.79e-11
TDRD6	1.29659	0.00237
LINC01004	1.2969	4.04e-05
ENSG00000286540	1.29705	0.000504
AL391121.1	1.29782	5.46e-26
DPP4	1.29862	6.87e-10
EIF4A2	1.29911	0
TSKS	1.30021	0.000752
BDKRB1	1.30101	0.006129
ARHGEF6	1.30102	0.000627
FAM84B	1.30197	1.34e-08
CAPN3	1.30239	0.008031
ENSG00000287996	1.30563	0.00305
LIPE-AS1	1.30582	0.005969
AC025165.1	1.30623	0.006369
SHC4	1.30996	0.004358
HMGA2	1.31001	6.26e-31
CDCP1	1.315	0
TMCC3	1.31595	2.99e-31
SIDT1	1.31661	4.9e-06
PKD1L2	1.31663	1.33e-17
MT-ND4	1.31686	0
SUGT1P1	1.31753	0.006244
CATSPERG	1.31853	0.032833
SDCCAG8	1.32075	3.91e-66
PFN1P2	1.32162	0.001423
ACHE	1.3245	0.000215
ENSG00000288820	1.32489	0.005924
POLD4	1.32499	8.69e-34
KIF21B	1.32602	3.17e-73
FAM43A	1.32699	1.14e-07
SPRY4	1.32762	1.05e-186
HIST1H2AE	1.3282	2.56e-06
PTHLH	1.33334	0.000146
HIC1	1.33341	1.55e-05
AL390719.1	1.33526	0.006703
ENSG00000290738	1.33891	0.000132
AL365181.2	1.33925	2.22e-62
EXD1	1.34294	0.034423
F11R	1.34325	3.38e-184
VAMP5	1.34488	0.004495
KLF12	1.34589	3.16e-14
AC005077.4	1.34675	3.63e-34
AC132872.3	1.34779	0.003803
CDC37P2	1.34792	0.000128
CDYL2	1.34793	0.000395
PIFO	1.35112	0.015551
PSCA	1.35354	0.000158
TBXAS1	1.35385	4.09e-42
RAB3A	1.35477	3.59e-09
HBEGF	1.35497	7.4e-91
AC006001.2	1.35534	9.76e-05
AL365356.5	1.35729	0.000195
PYGB	1.35745	9.08e-269
ARHGEF4	1.35854	8.11e-25
ABHD17C	1.35864	5.46e-75
AC004585.1	1.35872	0.007138
SSSCA1-AS1	1.36298	0.00114
PLA1A	1.36375	1.63e-07
ENSG00000287923	1.36411	0.000864
CAPN5	1.36424	2.49e-62
APCDD1L	1.36492	7.84e-10
ENSG00000289007	1.36568	0.013863
ALDOC	1.3668	1.47e-13
AC010327.3	1.37007	0.004036
QPCT	1.37201	1.76e-42
PDCD1LG2	1.37264	9.68e-08
TMEM266	1.37703	0.009872
ITGA10	1.3809	1.62e-50
AP005233.2	1.38314	1.69e-08
SFRP1	1.38431	0
ANO1	1.38483	1.15e-41
SYNPO	1.38884	1.8e-214
GPR4	1.38897	1.03e-11
NOS1AP	1.39358	1.88e-05
LINC02019	1.39411	0.000269
C17orf113	1.39696	6.02e-08
ADAMTSL4	1.39797	6.49e-80
PTPRE	1.39874	8.35e-11
CACNA2D2	1.39992	5.51e-06
HDAC5	1.4009	6.83e-40
LRRC32	1.40298	2.7e-14
WIPF3	1.40397	8.51e-05
C22orf23	1.40618	3.17e-05
ACSL5	1.40934	7.93e-10
AL831711.1	1.4115	0.005713
ENSG00000287737	1.41212	9.47e-07
N4BP3	1.41217	1.81e-08
RIN1	1.41274	8.74e-150
DRD4	1.4149	0.003597
SH3TC2	1.41584	7.87e-11
SEMA4B	1.41737	7.2e-278
NTRK1	1.42191	0.002989
ADRB2	1.42461	3.15e-06
ASIC4	1.42659	0.000247
CYP2J2	1.42688	0.000736
LRP1	1.42791	2.86e-269
DOPEY2	1.43036	1.29e-50
GAD1	1.43056	2.38e-05
TMEM26	1.43086	4.22e-15
AL590867.2	1.43782	0.000517
CSF1R	1.43798	0.003948
KNDC1	1.44064	0.000184
AC011510.1	1.441	0.001524
AP005212.4	1.44298	0.006879
RAPGEF3	1.44557	3.21e-69
ENSG00000288880	1.44563	2.56e-06
EFEMP2	1.4469	5.2e-17
NR1D1	1.44841	7.93e-71
AL354892.1	1.44919	1.12e-06
AL158206.1	1.45165	0.003817
TMEM59L	1.45183	8.26e-09
INSL3	1.45371	3.29e-06
KDF1	1.45624	0.000131
CD274	1.4586	6.98e-18
PAPPA2	1.46308	3.41e-06
RNASE10	1.46508	2.24e-11
ENSG00000285804	1.46905	1.32e-07
SAMSN1	1.46936	0.001118
CDH3	1.47127	7.38e-06
AL590617.2	1.47275	3.96e-10
AL049836.1	1.47295	0.000833
AC147651.1	1.47556	0.000659
OCIAD2	1.47631	1.65e-152
NOXA1	1.47635	7.53e-28
ABHD11-AS1	1.48447	0.009277
DMKN	1.48507	2.5e-06
LTBP1	1.48742	0
AFAP1L2	1.48869	0.000155
TESK2	1.49534	1.22e-10
CATSPER1	1.49669	3.19e-06
ADGRG1	1.49969	2.65e-239
HAPLN2	1.5022	9.69e-06
LYL1	1.50634	0.000935
FUT8	1.50764	6.22e-202
LAT2	1.50927	2.58e-22
AC241952.1	1.51551	2.47e-12
ENSG00000286656	1.52176	5.7e-12
UNC5CL	1.52282	4.44e-05
KRT19	1.52437	0
GBP2	1.52874	2.96e-55
NCCRP1	1.53166	0.005227
BOC	1.5325	9.77e-14
PEAR1	1.53593	1.92e-101
IGDCC4	1.54199	1.34e-07
TMEM156	1.54437	9.37e-28
ZG16B	1.5444	8.78e-12
LRRC75A	1.54475	0.005916
SPOCK3	1.54578	7.59e-22
CRYL1	1.54665	1.16e-24
IFITM10	1.54723	1.68e-06
LINC00313	1.54811	4.7e-07
EPHX4	1.54843	1.31e-07
NOS1	1.54896	5.27e-26
GNA15	1.55273	8.55e-05
SGIP1	1.55339	0.004994
HES2	1.55869	2.22e-08
ESPN	1.56358	0.003321
SMIM10L2A	1.56401	5.3e-07
EDIL3	1.56589	1.78e-18
AZU1	1.56871	4.42e-11
SPOCK1	1.5702	8.44e-05
PLA2G7	1.57133	0.009722
SPEG	1.58133	2.79e-103
PRICKLE2	1.58633	1.83e-07
PLEK2	1.59395	8.61e-45
SKAP1	1.59593	2.74e-08
ARC	1.59688	0.000119
ARG2	1.59769	4.63e-08
NAT16	1.60643	3.24e-26
FGF5	1.61064	2.87e-06
CDKN1C	1.61276	1.32e-07
AC011462.4	1.61827	0.000152
PPM1K	1.61943	1.34e-19
AP000695.2	1.6227	0.000198
AL121772.3	1.62522	0.000265
NTNG1	1.62575	2.31e-29
CALY	1.62942	1.25e-05
LINC01119	1.63013	3.06e-05
TRPV2	1.63475	8.77e-83
CAVIN3	1.63524	8.98e-08
SSTR1	1.64313	4e-10
MYOZ3	1.64791	0.000385
AJAP1	1.65173	8.79e-36
RAD21L1	1.65315	0.001415
PYROXD2	1.65534	2.06e-08
BMP6	1.65695	1.29e-41
AC005330.1	1.65923	0.001183
DUSP6	1.66181	2.83e-183
AC009720.1	1.66965	1.66e-14
AF127577.6	1.67105	3.4e-06
KRT15	1.67473	4.85e-12
MUC5AC	1.67868	1.34e-97
PLAUR	1.68552	0
NPTX1	1.68747	1.2e-06
PPL	1.69365	8.2e-127
SOX9	1.69692	1.33e-161
RGS17	1.69843	1.55e-50
AL121827.2	1.7018	1.27e-09
PLAG1	1.70814	1.6e-06
IRF7	1.71238	1.51e-19
HEY1	1.71908	3.73e-38
NRIP3	1.71952	5.68e-41
HLX	1.72816	0.001886
NGEF	1.73149	2.28e-159
CSPG4	1.73402	3.62e-12
MT1A	1.7376	6.07e-56
SNAI2	1.74887	2.72e-32
P2RY2	1.75305	1.37e-80
ADAMTSL1	1.75782	0.000174
SHANK1	1.75952	1.73e-11
CCL24	1.75985	8.63e-09
PPP1R14A	1.76036	1.06e-77
MT-TP	1.76135	3.15e-159
VPS37D	1.76475	2.88e-27
AMPD3	1.76881	3.19e-18
SHC2	1.76906	6.6e-28
ZMYND10	1.77941	0.000131
DRAXIN	1.77997	2.99e-26
ITGB4	1.78312	0
NIPAL4	1.78334	3.95e-08
WISP1	1.78341	9.9e-14
ADGRB1	1.78511	0.000752
TNFRSF25	1.79117	5.04e-113
TMEM171	1.79696	4.49e-32
FOXS1	1.80155	0.002362
AC048341.2	1.80197	0.002175
PLEKHG5	1.80785	3.33e-291
COL8A2	1.80951	2.08e-11
CEMIP	1.81801	7.21e-60
ADIRF-AS1	1.81841	1.23e-57
TBC1D10C	1.82015	0.000205
AC005520.2	1.82092	1.09e-08
NTSR1	1.82497	2.67e-236
BX322562.1	1.82623	2.95e-05
STX1A	1.82968	4.97e-198
DENND2A	1.83046	1.06e-06
AC099522.2	1.84438	0.000585
TNXB	1.84481	1.57e-24
ATP2C2-AS1	1.85	0.000242
GAPLINC	1.85275	0.000267
AC105020.1	1.85422	0.000126
KIF26B	1.85987	0.000311
TMEM132B	1.85992	0.003688
SCN4A	1.86004	1.06e-07
RGPD5	1.8635	0.029604
SLC1A1	1.87201	1.22e-11
AL118508.1	1.87645	0.000288
MCL1	1.87887	0
NRROS	1.89041	1.05e-19
CFAP58	1.89249	6.13e-08
EPHA4	1.89362	0.000237
LINC00622	1.90134	0.000383
DHDH	1.90868	7.1e-06
AC013451.2	1.90917	0.000121
COL13A1	1.9278	1.46e-158
CHST2	1.93968	6.23e-123
BEST3	1.94953	2.76e-06
COL17A1	1.95446	7.22e-30
GALNT12	1.96187	1.3e-21
AC096537.1	1.96388	1.55e-07
SBK2	1.96691	3.7e-06
MEG3	1.96903	3.21e-11
AC132872.1	1.97205	3.03e-43
B4GALNT2	1.98733	2e-07
MTSS1	1.99333	2.58e-17
C9orf163	2.00238	0.000375
LINC02246	2.01831	3.2e-05
BEAN1	2.02086	1.08e-31
SCN3B	2.02958	1.5e-11
AC010343.3	2.02973	2.18e-10
AC137932.2	2.03285	1.33e-07
IL31RA	2.05713	1.42e-85
FUT8-AS1	2.06079	1.28e-09
STXBP5-AS1	2.06221	1.31e-05
LINC01607	2.09038	2.08e-05
CNIH3	2.09187	3.06e-44
CORO2B	2.11184	1.11e-11
RHCG	2.1167	2.31e-23
IL1B	2.12755	1.52e-28
ENSG00000291156	2.1276	2.58e-30
MT1F	2.12951	3.2e-13
ENSG00000288685	2.13013	8.65e-05
TMEM163	2.13532	3.38e-08
RFX8	2.1398	6.2e-16
LRRC71	2.14903	0.000229
MUC2	2.15068	3.29e-08
ANKRD24	2.15582	6.32e-43
SLITRK6	2.15818	4.85e-19
PLCH2	2.16257	2.11e-29
GALNT16	2.16351	5.08e-09
AC006252.1	2.1658	0.00126
EDNRA	2.16771	4.23e-51
SOX9-AS1	2.17047	5.21e-10
ACP7	2.20477	9.69e-26
LINC00973	2.2299	1.73e-07
FBXO32	2.23941	4.28e-133
MMP1	2.24369	2.49e-15
TMEM178A	2.2912	2.29e-05
LPAR3	2.31038	2.86e-63
PADI3	2.31627	3.54e-32
RAC2	2.36666	1.88e-44
LRRC15	2.38089	1.24e-18
GATA6-AS1	2.40353	1.57e-06
STC1	2.42316	0
PLAU	2.43207	0
ISG20	2.44576	1.11e-238
ADGRL4	2.45184	1.43e-276
ZNF185	2.45363	0
SPOCD1	2.45374	5.64e-94
HSD17B2	2.45473	6.98e-07
KIAA0040	2.4653	8.34e-39
MRPL23-AS1	2.46607	0.000136
FAM131B	2.48192	5.48e-54
LAPTM5	2.49078	6.74e-17
BAIAP3	2.56897	5.81e-146
MAMDC2	2.58295	1.96e-08
EPHB6	2.58323	1.38e-09
MT2P1	2.60668	3.89e-10
IFFO1	2.60832	5.5e-19
EFCAB1	2.62495	6.57e-09
RP1L1	2.62522	1.6e-26
CST2	2.65521	1.38e-14
AL354740.1	2.69136	9.81e-08
PCDH1	2.69211	3.2e-103
CST1	2.69342	3.1e-19
SYT13	2.72139	6.68e-34
CYTH4	2.73004	6.24e-17
FAM49A	2.79299	1.26e-07
IRF4	2.81775	4.37e-22
PIWIL2	2.8207	1.17e-07
CD7	2.84666	2.72e-26
IGFN1	2.86237	6.69e-49
LINC02454	2.93561	1.12e-08
AP003071.5	2.97102	1.61e-06
C11orf87	3.0105	1.21e-16
ABI3BP	3.04559	7.85e-05
DSCAM	3.10176	7.48e-07
PRSS3	3.20225	4.47e-07
GPR78	3.26347	0.00865
CD22	3.27566	2.92e-21
ITPKA	3.29451	5.73e-24
EVI2A	3.51162	0.007402
CCL7	3.5775	1.59e-07
CBLC	3.66249	3.42e-11
AC010247.2	3.76399	8.31e-07
ITGB3	3.95631	1.15e-263
BCL2A1	4.0866	5.2e-76
AC034223.1	4.11152	9.38e-07
KDR	4.52928	4.05e-05
PRSS22	5.39609	1.41e-36
P2RY8	5.4713	1.88e-10

## Sheet: Table S10
Table S10. Protein targets used in RPPA analysis
Protein	GeneID	Species	Phospho?	Gene_SYMBOL
Raptor	57521	Rabbit	0	RPTOR
FoxO3a	2309	Rabbit	0	FOXO3
XIAP	331	Rabbit	0	XIAP
WDR5	11091	Rabbit	0	WDR5
CD20	931	Rabbit	0	MS4A1
TTF-1	7080	Rabbit	0	NKX2-1
RPS6_pS240_pS244	6194	Rabbit	1	RPS6
PKC-beta-pan_II_pS660	5578, 5579, 5580, 5581, 5583, 5588	Rabbit	1	PRKCA,PRKCB
YAP_pS127	10413	Rabbit	1	YAP1
SHP-2_pY542	5781	Rabbit	1	PTPN11
Caspase-6	839	Rabbit	0	CASP6
CD5	921	Rabbit	0	CD5
YB1_pS102	4904	Rabbit	1	YBX1
PTEN	5728	Rabbit	0	PTEN
MDM2_pS166	4193	Rabbit	1	MDM2
eIF4G	1981	Rabbit	0	EIF4G1
ULK1_pS757	8408	Rabbit	1	ULK1
GCLM	2730	Rabbit	0	GCLM
AMPK-alpha_pT172	55625563	Rabbit	1	PRKAA1,PRKAA2
ERRFI1	54206	Mouse	0	ERRFI1
Stat5a	6776	Rabbit	0	STAT5A
TAZ	25937	Rabbit	0	WWTR1
TIGAR	57103	Rabbit	0	TIGAR
STING	340061	Rabbit	0	STING1
Smad3	4088	Rabbit	0	SMAD3
RPS6	6194	Mouse	0	RPS6
Rictor	253260	Rabbit	0	RICTOR
Glycogen_Synthase_pS641	2997	Rabbit	1	GYS1
B-Raf_pS445	673	Rabbit	1	BRAF
Bad_pS112	572	Rabbit	1	BAD
Stat5a_pS726	6776	Rabbit	1	STAT5A
CENP-A	1058	Rabbit	0	CENPA
E2F-1	1869	Mouse	0	E2F1
SRSF1	6426	Mouse	0	SRSF1
KAT2A	2648	Rabbit	0	KAT2A
HSP70	3303	Rabbit	0	HSPA1A
VEGFR	3791	Rabbit	0	KDR
ERRa	2101	Rabbit	0	ESRRA
Notch1	4851	Rabbit	0	NOTCH1
HES1	3280	Rabbit	0	HES1
GSK-3beta_pS9	2932	Rabbit	1	GSK3B
AMPK-alpha2_pS345	5563	Rabbit	1	PRKAA2
p38a MAPK	1432	Mouse	0	MAPK14
WTAP	9589	Rabbit	0	WTAP
SIRPa	140885	Rabbit	0	SIRPA
Snail	6615	Mouse	0	SNAI1
CDK9	1025	Rabbit	0	CDK9
EVI1	2122	Rabbit	0	MECOM
beta-Catenin	1499	Rabbit	0	CTNNB1
PDGFR-alpha_pY849_pY857	5156	Rabbit	1	PDGFRA
SGK1	6446	Rabbit	0	SGK1
PKC-alpha/beta II_pT638_pT641	5578	Rabbit	1	PRKCA
PAK4	10298	Rabbit	0	PAK4
p53	7157	Rabbit	0	TP53
p27 KIP 1_pT198	1027	Rabbit	1	CDKN1B
p21	1026	Rabbit	0	CDKN1A
Mnk1	8569	Rabbit	0	MKNK1
LDHA	3939	Rabbit	0	LDHA
Lck	3932	Rabbit	0	LCK
LC3A/B	8455781631	Rabbit	0	MAP1LC3A,MAP1LC3B
GLUD1/2	2746	Rabbit	0	GLUD1
FoxM1	2305	Rabbit	0	FOXM1
Estrogen_Receptor-alpha_pS118	2099	Rabbit	1	ESR1
DUSP4/MKP2	1846	Rabbit	0	DUSP4
CDKN2A/p16INK4a	1029	Rabbit	0	CDKN2A
PSMA4	5685	Rabbit	0	PSMA4
c-Met	4233	Mouse	0	MET
DUSP4	1846	Rabbit	0	DUSP4
GSK-3beta	2932	Mouse	0	GSK3B
YTHDF2	51441	Rabbit	0	YTHDF2
LCN2	3934	Rabbit	0	LCN2
Rad17_pS645	5884	Rabbit	1	RAD17
E-Cadherin	999	Rabbit	0	CDH1
HSP27_pS82	3315	Rabbit	1	HSPB1
PI3K p110-beta	5291	Mouse	0	PIK3CB
HER2_pY1222	2064	Rabbit	1	ERBB2
Hexokinase II	3099	Rabbit	0	HK2
p44/42MAPK_pT202_pT185_pY204_pY187	5595	Rabbit	1	MAPK3
PKC-alpha_pS657	5578	Rabbit	1	PRKCA
DDB2	1643	Rabbit	0	DDB2
CDK5	1020	Rabbit	0	CDK5
Cyclin A2	890	Rabbit	0	CCNA2
FANCD2	2177	Rabbit	0	FANCD2
Cyclin H	902	Rabbit	0	CCNH
FEN1	2237	Rabbit	0	FEN1
HSPA8	3312	Rabbit	0	HSPA8
CD55	1604	Rabbit	0	CD55
4E-BP1_pS65	1978	Rabbit	1	EIF4EBP1
IRS1	3667	Rabbit	0	IRS1
IGFBP2	3485	Rabbit	0	IGFBP2
H2AX_pS140	3014	Mouse	1	H2AX
Her2_pY1248	2064	Rabbit	1	ERBB2
eEF2K	29904	Rabbit	0	EEF2K
PKM2	5315	Rabbit	0	PKM
Src_pY527	6714	Rabbit	1	SRC
Catenin-beta1_pS33_pS37	60	Rabbit	1	ACTB
p44/42	5595	Mouse	0	MAPK3
ALKBH5	54890	Rabbit	0	ALKBH5
Sox2	6657	Rabbit	0	SOX2
TransglutaminaseII	7052	Mouse	0	TGM2
PARP-D214-cleaved	142	Mouse	0	PARP1
Raf1_pS296	5894	Rabbit	1	RAF1
RSK	6195	Rabbit	0	RPS6KA1
Dvl3	1857	Rabbit	0	DVL3
p70S6K_pT389	6198	Rabbit	1	RPS6KB1
Catenin-beta1_pT41_pS45	1499	Rabbit	1	CTNNB1
Tyro3	7301	Rabbit	0	TYRO3
CD26	1803	Rabbit	0	DPP4
Enolase-2	2026	Rabbit	0	ENO2
Erk5	5598	Rabbit	0	MAPK7
MITF	4286	Rabbit	0	MITF
PYGB	5834	Rabbit	0	PYGB
AnnexinI	301	Mouse	0	ANXA1
A-Raf	369	Rabbit	0	ARAF
ATM	472	Rabbit	0	ATM
c-Abl	25	Rabbit	0	ABL1
CD49b	3673	Mouse	0	ITGA2
CDK1/2/3_pT14	983	Rabbit	1	CDK1
Bax	581	Rabbit	0	BAX
BRD4	23476	Rabbit	0	BRD4
Connexin43	2697	Rabbit	0	GJA1
COX_IV	1327	Rabbit	0	COX4I1
Cyclin_B1	891	Rabbit	0	CCNB1
BAP1	8314	Mouse	0	BAP1
Beclin	8678	Rabbit	0	BECN1
Caveolin-1	857	Rabbit	0	CAV1
C-Raf	5894	rabbit	0	RAF1
EGFR	1956	Rabbit	0	EGFR
eIF4E	1977	Rabbit	0	EIF4E
Versican	1462	Rabbit	0	VCAN
Chk2_pT68	11200	Rabbit	1	CHEK2
Claudin-7	1366	Rabbit	0	CLDN7
NF-kB p65	5970	Rabbit	0	RELA
Src	6714	Mouse	0	SRC
Mre11	4361	Rabbit	0	MRE11
MSN	4478	Rabbit	0	MSN
Carbonic anhydrase 2	760	Rabbit	0	CA2
IGF-1R-beta	3480	Rabbit	0	IGF1R
Atg7	10533	Rabbit	0	ATG7
EGFR_pY1068	1956	Rabbit	1	EGFR
DNA Polymerase-gamma	5428	Rabbit	0	POLG
Jun_pS63	3725	Rabbit	1	JUN
Mitofusin-1	55669	Rabbit	0	MFN1
B-Raf	673	Rabbit	0	BRAF
CASP7-Asp198-cleaved	840	Rabbit	0	CASP7
EGFR_pY1173	1956	Rabbit	1	EGFR
Coup-TFII	7026	Rabbit	0	NR2F2
Rab25	57111	Rabbit	0	RAB25
TSC2_pT1462	7249	Rabbit	1	TSC2
MEK2	5605	Rabbit	0	MAP2K2
CD63	967	Rabbit	0	CD63
Wee1	7465	Rabbit	0	WEE1
Zap-70	7535	Rabbit	0	ZAP70
c-Jun_pS73	3725	Rabbit	1	JUN
XPF	2072	Rabbit	0	ERCC4
beta-Actin	60	Rabbit	0	ACTB
ATR	545	Rabbit	0	ATR
p38 MAPK_pT180_pY182	1432560056036300	Rabbit	1	MAPK14,MAPK11,MAPK13,MAPK12
DDB-1	1642	Rabbit	0	DDB1
SerpinB2	5055	Rabbit	0	SERPINB2
ALK	238	Rabbit	0	ALK
Chk1_pS345	1111	Rabbit	1	CHEK1
Vimentin	7431	Mouse	0	VIM
Histone-H3-K4_Dimethylated	8350	Rabbit	1	H3C1
Tau	4137	Mouse	0	MAPT
Tubulin-alpha-D	7277	Rabbit	0	TUBA4A
ACSL1	2180	Rabbit	0	ACSL1
RSK1	6195	Rabbit	0	RPS6KA1
SOX17	64321	Rabbit	0	SOX17
TRIP13	9319	Rabbit	0	TRIP13
Erk5_pT218_pY220	5598	Rabbit	1	MAPK7
Akt3	10000	Rabbit	0	AKT3
14-3-3-z	7534	Mouse	0	YWHAZ
14-3-3-beta	7529	Mouse	0	YWHAB
Smad4	4089	Mouse	0	SMAD4
Rad51	5888	Rabbit	0	RAD51
FoxO3a_pS318_pS321	2309	Rabbit	1	FOXO3
IGF-IR-beta_pT1135/1136	34803643	Rabbit	1	IGF1R,INSR
LRP6_pS1490	4040	Rabbit	1	LRP6
MEK1/2_pS217_pS221	56045605	Rabbit	1	MAP2K1,MAP2K2
Myosin IIa_pS1943	4627	Rabbit	1	MYH9
Src_pY416	2534	Rabbit	1	FYN
Rad50	10111	Rabbit	0	RAD50
SLC1A5	6510	Rabbit	0	SLC1A5
Smac/Diablo	56616	Mouse	0	DIABLO
Smad1	4086	Rabbit	0	SMAD1
Histone H2B-Ubiquitinated	3018	Rabbit	1	H2BC3
Paxillin	5829	Rabbit	0	PXN
PDGFR-beta	5159	Rabbit	0	PDGFRB
ATM_pS1981	472	Rabbit	1	ATM
Chk2	11200	Mouse	1	CHEK2
Histone_H3-K9_Dimethylated	8350	Mouse	1	H3C1
PAI-1	5054	Mouse	0	SERPINE1
N-Ras	4893	Mouse	0	NRAS
Cyclin_E1	898	Mouse	0	CCNE1
SQSTM1	8878	Rabbit	0	SQSTM1
Axl	558	Rabbit	0	AXL
BID	637	Rabbit	0	BID
Chk1	1111	Mouse	0	CHEK1
Cyclin_D3	896	Mouse	0	CCND3
eEF2	1938	Rabbit	0	EEF2
FAK	5747	Rabbit	0	PTK2
Mcl-1	4170	Rabbit	0	MCL1
p27 KIP 1	1027	Rabbit	0	CDKN1B
ERCC1	2067	Mouse	0	ERCC1
Her2	2064	Mouse	0	ERBB2
Estrogen_Receptor-alpha	2099	Rabbit	0	ESR1
Akt_pT308	20720810000	Rabbit	1	AKT1,AKT2,AKT3
AceCS1	55902	Rabbit	0	ACSS2
DNMT1	1786	Rabbit	0	DNMT1
DRP1	10059	Rabbit	0	DNM1L
EphA2	1969	Rabbit	0	EPHA2
MLKL	197259	Rabbit	0	MLKL
FTO	79068	Rabbit	0	FTO
XPA	7507	Mouse	0	XPA
PLK1	5347	Rabbit	0	PLK1
ASNS	440	Rabbit	0	ASNS
Cdc6	990	Rabbit	0	CDC6
CHD1L	9557	Rabbit	0	CHD1L
HMHA1	23526	Rabbit	0	ARHGAP45
SHP-2	5781	Rabbit	0	PTPN11
4E-BP1_pT37_pT46	1978	Rabbit	1	EIF4EBP1
Puma	27113	Rabbit	0	BBC3
RAF1_pS621	5894	Rabbit	0	RAF1
mTOR	2475	Rabbit	0	MTOR
p70S6K1	6198	Rabbit	0	RPS6KB1
MAPK3	5595	Rabbit	0	MAPK3
PAICS	10606	Rabbit	0	PAICS
PDK1	5170	Rabbit	0	PDPK1
GATA3	2625	Mouse	0	GATA3
GSK-3-alpha/beta	29312932	mouse	0	GSK3A,GSK3B
Rb	5925	Mouse	0	RB1
RBM15	64783	Rabbit	0	RBM15
Insulin Receptor	3643	Rabbit	0	INSR
Vinculin	7414	Mouse	0	VCL
EMA	4582	Mouse	0	MUC1
Syk	6850	Mouse	0	SYK
RPA32_pS4_pS8	6118	Rabbit	1	RPA2
Stat3	6774	Rabbit	0	STAT3
l-xL	598	Rabbit	0	BCL2L1
KMT2A	4297	Rabbit	0	KMT2A
HDAC2	3066	Rabbit	0	HDAC2
XPO1	7514	Rabbit	0	XPO1
CD9	928	Rabbit	0	CD9
OX40	7293	Rabbit	0	TNFRSF4
PCNA	5111	Rabbit	0	PCNA
G6PD	2539	Rabbit	0	G6PD
SIRT1	23411	Rabbit	0	SIRT1
NCL	4691	Rabbit	0	NCL
Cyclin_D1	595	Mouse	0	CCND1
ACC1	31	Rabbit	0	ACACA
ARID1A	8289	Rabbit	0	ARID1A
Rb_pS807_pS811	5925	Rabbit	1	RB1
AURKB	9212	Rabbit	0	AURKB
Dusp16	80824	Rabbit	0	DUSP16
Rictor_pT1135	253260	Rabbit	1	RICTOR
RPS6_pS235_pS236	6194	Rabbit	1	RPS6
CDKN2C	1031	Rabbit	0	CDKN2C
ICOS	29851	Rabbit	0	ICOS
alpha-SMA	59	Rabbit	0	ACTA2
GABARAP	11337	Rabbit	0	GABARAP
LAG3	3902	Rabbit	0	LAG3
METTL3	56339	Rabbit	0	METTL3
SFRP1	6422	Rabbit	0	SFRP1
CREB1	1385	Rabbit	0	CREB1
Lck_pT505	3932	Rabbit	1	LCK
CDK6	1021	Rabbit	0	CDK6
CDK4	1019	Rabbit	0	CDK4
TROP2	4070	Rabbit	0	TACSTD2
CD171	3897	Mouse	0	L1CAM
Complex-II-Subunit	6390	Mouse	0	SDHB
Akt-pan	20720810000	Rabbit	0	AKT1,AKT2,AKT3
CDK1_pY15	983	Rabbit	1	CDK1
Chk1_pS296	1111	Rabbit	1	CHEK1
mTOR_pS2448	2475	Rabbit	1	MTOR
GSK-3alpha/beta_pS21_pS9	29312932	Rabbit	1	GSK3A,GSK3B
FAK_pY397	5747	Rabbit	1	PTK2
Beta-2-microglobulin	567	Rabbit	0	B2M
DUSP6	1848	Rabbit	0	DUSP6
DNA ligase 4	3981	Rabbit	0	LIG4
CDK2	1017	Rabbit	0	CDK2
APE1	328	Rabbit	0	APEX1
TSG101	7251	Rabbit	0	TSG101
Jak2_pY1007	3717	Rabbit	1	JAK2
AMPK-beta1	5564	Rabbit	0	PRKAB1
Rad23A	5886	Rabbit	0	RAD23A
RRM2	6241	Rabbit	0	RRM2
UQCRC2	7385	Rabbit	0	UQCRC2
Myosin-IiA	4627	Rabbit	0	MYH9
CD31	5175	Mouse	0	PECAM1
CASP8	841	Rabbit	1	CASP8
SMAD3_pS423_pS425	4088	Rabbit	1	SMAD3
14-3-3-epsilon	7531	Rabbit	0	YWHAE
ATG4B	23192	Rabbit	0	ATG4B
ATG5	9474	Rabbit	0	ATG5
ATP5A	498	Rabbit	0	ATP5F1A
Cdc42	998	Rabbit	0	CDC42
Ku70	2547	Rabbit	0	XRCC6
RAD51D	5892	Rabbit	0	RAD51D
CD14	929	Rabbit	0	CD14
NQO1	1728	Mouse	0	NQO1
MMP14	4323	Rabbit	0	MMP14
Mitofusin-2	9927	Rabbit	0	MFN2
KAP1	10155	Rabbit	0	TRIM28
TFRC	7037	Rabbit	0	TFRC
Ki67	4288	Rabbit	0	MKI67
Tubulin_beta	10381	Rabbit	0	TUBB3
TPX2	22974	Rabbit	0	TPX2
PLC-gamma1	5335	Rabbit	0	PLCG1
PHLPP	23239	Rabbit	0	PHLPP1
PERK	9451	Rabbit	0	EIF2AK3
ACVRL1	94	Rabbit	0	ACVRL1
PEA15_pS116	8682	Rabbit	1	PEA15
Acetyl-CoA_Carboxylase_pS79	31	Rabbit	1	ACACA
TRIM25	7706	Rabbit	0	TRIM25
Tuberin	7249	Rabbit	0	TSC2
VASP	7408	Rabbit	0	VASP
WIPI1	55062	Rabbit	0	WIPI1
ERCC5	2073	Rabbit	0	ERCC5
4E-BP1	1978	Rabbit	0	EIF4EBP1
Glutaminase	2744	Rabbit	0	GLS
GYS1	2997	Rabbit	0	GYS1
TSC1	7248	Rabbit	0	TSC1
Histone H3	8350	Rabbit	0	H3C1
Jak2	3717	Rabbit	0	JAK2
Merlin	4771	Rabbit	0	NF2
MSH6	2956	Rabbit	0	MSH6
p38 MAPK	1432	Rabbit	0	MAPK14
COG3	83548	Rabbit	0	COG3
FASN	2194	Rabbit	0	FASN
Fibronectin	2335	Rabbit	0	FN1
B7-H4	79679	Rabbit	0	VTCN1
MLST8	64223	Rabbit	0	MLST8
RRM1	6240	Rabbit	0	RRM1
PALB2	79728	Rabbit	0	PALB2
RAD54L	8438	Rabbit	0	RAD54L
Annexin A2	302	Rabbit	0	ANXA2
AnnexinVII	310	Rabbit	0	ANXA7
Bim	10018	Rabbit	0	BCL2L11
JNK2	5601	Rabbit	0	MAPK9
MEK1	5604	Rabbit	0	MAP2K1
Insulin Receptor-beta	3643	Rabbit	0	INSR
MSI2	124540	Rabbit	0	MSI2
PAK1	5058	rabbit	0	PAK1
PARP	11315	Rabbit	0	PARK7
Bak	578	Rabbit	0	BAK1
Akt2	208	Rabbit	0	AKT2
PEA-15	8682	Rabbit	0	PEA15
p44/42MAPK_pT202_pT204	5595	Rabbit	1	MAPK3
Atg3	64422	Rabbit	0	ATG3
PTPN12	5782	Rabbit	0	PTPN12
DDR1	780	Rabbit	0	DDR1
c-Myc	4609	Rabbit	0	MYC
TNFR2	7133	Rabbit	0	TNFRSF1B
FGF-basic	2247	Rabbit	0	FGF2
PAK4_pS474_PAK5_pS602_PAK6_pS560	102985714456924	Rabbit	1	PAK4,PAK5,PAK6
Lasu1	10075	Rabbit	0	HUWE1
HSPA9	3313	Rabbit	0	HSPA9
eIF4A	197319749775	Rabbit	0	EIF4A1,EIF4A2,EIF4A3
eIF4E_pS209	1977	Rabbit	1	EIF4E
RAD51C	5889	Mouse	0	RAD51C
Aurora A_pT288	6790	Rabbit	1	AURKA
CASP1	834	Rabbit	0	CASP1
HSP90AB1	3326	Rabbit	0	HSP90AB1
BRIP1	83990	Rabbit	0	BRIP1
Aurora A	6790	Rabbit	0	AURKA
MDM2	4193	Mouse	0	MDM2
PADI2	11240	Rabbit	0	PADI2
ATG16L1	55054	Rabbit	0	ATG16L1
Fas	355	Rabbit	0	FAS
FDFT1	2222	Rabbit	0	FDFT1
NOX2	1536	Rabbit	0	CYBB
TBK1	29110	Rabbit	0	TBK1
OTUD5	55593	Rabbit	0	OTUD5
IRF3	3661	Rabbit	0	IRF3
INPP4B	8821	Rabbit	0	INPP4B
Hexokinase-I	3098	Rabbit	0	HK1
CD127	3575	Rabbit	0	IL7R
CRMP2	1808	Rabbit	0	DPYSL2
Radixin	5962	Rabbit	0	RDX
Histone H3.3	3020	Rabbit	0	H3-3A
Alkaline Phosphatase	249	Rabbit	0	ALPL
P Glycoprotein	5243	Rabbit	0	ABCB1
PKC-delta_pS664	5580	Rabbit	1	PRKCD

[truncated: 2 more sheets: Table S11, Table S12]
