# Supplementary material for: Oncogenic Activity and Sorafenib Sensitivity of ARAF p.S214C Mutation in Lung Cancer
Source: Cancers (Basel). 2025 Jul 4;17(13):2246. doi: 10.3390/cancers17132246 (PMC12248905; doi:10.3390/cancers17132246)
Supplement: Supplementary file 1 [file cancers-17-02246-s001.zip › Western blot_Raw Data/Western Blot_Densitometry readings.xlsx]

## Sheet: Fig 2A_WB_H2023
Figure 2A_WB_H2023
Set 1													Set 2													Set 3
	t-ARAF	Tubulin	/Tubulin	Fold change		phos/total		t-ARAF	1	5454.38	1200.55			t-ARAF	Tubulin	/Tubulin	Fold change		phos/total		t-ARAF	1	5788.94	1318.11			t-ARAF	Tubulin	/Tubulin	Fold change		phos/total		t-ARAF	1	6654.2	4912.38
GFP	5454.38	36153.8	0.150866	1					2	34057.7	4253.83		GFP	5788.94	15115.3	0.382986	1					2	39379.3	4470.83		GFP	6654.2	20166.7	0.32996	1					2	39434.2	1741.83
ARAF WT	34057.7	24306.9	1.40115	9.28741					3	46347.7	30183.9		ARAF WT	39379.3	21880.7	1.79973	4.6992					3	44399.8	34887.5		ARAF WT	39434.2	24965.4	1.57956	4.78711					3	49997	37796.4
ARAF S214C	46347.7	19596.9	2.36506	15.6765				p-ARAF	4	16503.2	3873.83		ARAF S214C	44399.8	19652.6	2.25923	5.89898				p-ARAF	4	13887.1	4491.83		ARAF S214C	49997	30457.8	1.64151	4.97489				p-ARAF	4	12582.6	1637.83
									5	31665.1	42150.8											5	25253.7	39740											5	26572.7	48191.2
	p-ARAF	Tubulin	/Tubulin	Fold change					6	33624.1	4196.83			p-ARAF	Tubulin	/Tubulin	Fold change					6	22105	4659.83			p-ARAF	Tubulin	/Tubulin	Fold change					6	27977.3	1805.83
GFP	16503.2	36153.8	0.456472	1		1		t-MEK1/2	7	27949.7			GFP	13887.1	15115.3	0.918744	1		1		t-MEK1/2	7	29603.5			GFP	12582.6	20166.7	0.623931	1		1		t-MEK1/2	7	27977.2
ARAF WT	31665.1	24306.9	1.30272	2.85388		0.307285			8	31881.6			ARAF WT	25253.7	21880.7	1.15416	1.25623		0.267329			8	24558.2			ARAF WT	26572.7	24965.4	1.06438	1.70592		0.356358			8	27126.2
ARAF S214C	33624.1	19596.9	1.71579	3.75881		0.239773			9	28079.4			ARAF S214C	22105	19652.6	1.12478	1.22426		0.207538			9	23321.9			ARAF S214C	27977.3	30457.8	0.918557	1.47221		0.295928			9	22123.8
								p-MEK1/2	10	20730											p-MEK1/2	10	23710.8											p-MEK1/2	10	24184.9
	t-MEK1/2	Tubulin	/Tubulin	Fold change					11	28123.3				t-MEK1/2	Tubulin	/Tubulin	Fold change					11	16797				t-MEK1/2	Tubulin	/Tubulin	Fold change					11	16242.6
GFP	27949.7	36153.8	0.773079	1					12	34980.3			GFP	29603.5	15115.3	1.95852	1					12	30585.5			GFP	27977.2	20166.7	1.3873	1					12	28212.1
ARAF WT	31881.6	24306.9	1.31162	1.69662				t-ERK1/2	13	31907.1			ARAF WT	24558.2	21880.7	1.12237	0.573071				t-ERK1/2	13	38101.6			ARAF WT	27126.2	24965.4	1.08655	0.783215				t-ERK1/2	13	37626.2
ARAF S214C	28079.4	19596.9	1.43285	1.85343					14	32039.4			ARAF S214C	23321.9	19652.6	1.18671	0.605921					14	29774.1			ARAF S214C	22123.8	30457.8	0.726374	0.523589					14	30890.4
									15	20045.4												15	31498												15	21443.8
	p-MEK1/2	Tubulin	/Tubulin	Fold change				p-ERK1/2	16	17570.1				p-MEK1/2	Tubulin	/Tubulin	Fold change				p-ERK1/2	16	20638				p-MEK1/2	Tubulin	/Tubulin	Fold change				p-ERK1/2	16	12716.2
GFP	20730	36153.8	0.573382	1		1			17	36808.3			GFP	23710.8	15115.3	1.56866	1		1			17	32666.2			GFP	24184.9	20166.7	1.19925	1		1			17	31611.9
ARAF WT	28123.3	24306.9	1.15701	2.01786		1.18934			18	48722.9			ARAF WT	16797	21880.7	0.767661	0.489373		0.853948			18	51905.6			ARAF WT	16242.6	24965.4	0.650605	0.54251		0.69267			18	43392.9
ARAF S214C	34980.3	19596.9	1.78499	3.1131		1.67964		Tub	19	36153.8			ARAF S214C	30585.5	19652.6	1.5563	0.99212		1.63738		Tub	19	15115.3			ARAF S214C	28212.1	30457.8	0.926267	0.772372		1.47515		Tub	19	20166.7
									20	24306.9												20	21880.7												20	24965.4
	t-ERK1/2	Tubulin	/Tubulin	Fold change					21	19596.9				t-ERK1/2	Tubulin	/Tubulin	Fold change					21	19652.6				t-ERK1/2	Tubulin	/Tubulin	Fold change					21	30457.8
GFP	31907.1	36153.8	0.882537	1									GFP	38101.6	15115.3	2.52074	1									GFP	37626.2	20166.7	1.86576	1
ARAF WT	32039.4	24306.9	1.31812	1.49355									ARAF WT	29774.1	21880.7	1.36075	0.539821									ARAF WT	30890.4	24965.4	1.23733	0.663176
ARAF S214C	20045.4	19596.9	1.02289	1.15903									ARAF S214C	31498	19652.6	1.60274	0.63582									ARAF S214C	21443.8	30457.8	0.704047	0.377351
	p-ERK1/2	Tubulin	/Tubulin	Fold change										p-ERK1/2	Tubulin	/Tubulin	Fold change										p-ERK1/2	Tubulin	/Tubulin	Fold change
GFP	17570.1	36153.8	0.485982	1		1							GFP	20638	15115.3	1.36538	1		1							GFP	12716.2	20166.7	0.630554	1		1
ARAF WT	36808.3	24306.9	1.51431	3.11598		2.08629							ARAF WT	32666.2	21880.7	1.49293	1.09342		2.02552							ARAF WT	31611.9	24965.4	1.26623	2.00812		3.02803
ARAF S214C	48722.9	19596.9	2.48626	5.11596		4.41399							ARAF S214C	51905.6	19652.6	2.64115	1.93438		3.04233							ARAF S214C	43392.9	30457.8	1.42469	2.25942		5.98758
	/Tubulin								Normalize							phospho/total							Normalize
		1	2	3	Avg				1	2	3	Avg				1	2	3	Avg				1	2	3	Avg
t-ARAF	GFP	0.150866	0.382986	0.32996	0.287937		t-ARAF	GFP	0.523954	1.3301	1.14594	1		p/t-ARAF	GFP	3.02568	2.39889	1.89093	2.4385		p/t-ARAF	GFP	1.24079	0.983757	0.775448	1
	ARAF WT	1.40115	1.79973	1.57956	1.59348			ARAF WT	4.86617	6.25042	5.48576	5.53412			ARAF WT	0.929747	0.641294	0.673848	0.748296			ARAF WT	0.381278	0.262987	0.276337	0.306867
	ARAF S214C	2.36506	2.25923	1.64151	2.0886			ARAF S214C	8.21378	7.84626	5.70094	7.25366			ARAF S214C	0.725476	0.497861	0.559579	0.594305			ARAF S214C	0.297509	0.204167	0.229477	0.243717
p-ARAF	GFP	0.456472	0.918744	0.623931	0.666382		p-ARAF	GFP	0.685	1.3787	0.936297	1
	ARAF WT	1.30272	1.15416	1.06438	1.17375			ARAF WT	1.95491	1.73197	1.59725	1.76138
	ARAF S214C	1.71579	1.12478	0.918557	1.25304			ARAF S214C	2.57478	1.6879	1.37842	1.88037
																			Avg							Avg
t-MEK1/2	GFP	0.773079	1.95852	1.3873	1.37296		t-MEK1/2	GFP	0.563073	1.42649	1.01044	1		p/t-MEK1/2	GFP	0.741687	0.800945	0.864451	0.802361		p/t-MEK1/2	GFP	0.924381	0.998235	1.07738	1
	ARAF WT	1.31162	1.12237	1.08655	1.17352			ARAF WT	0.955323	0.817479	0.791391	0.854731			ARAF WT	0.882119	0.683965	0.598779	0.721621			ARAF WT	1.0994	0.852441	0.746271	0.899372
	ARAF S214C	1.43285	1.18671	0.726374	1.11531			ARAF S214C	1.04362	0.864339	0.529055	0.812338			ARAF S214C	1.24576	1.31145	1.27519	1.27747			ARAF S214C	1.55262	1.63449	1.5893	1.59214
p-MEK1/2	GFP	0.573382	1.56866	1.19925	1.11377		p-MEK1/2	GFP	0.514814	1.40843	1.07675	1
	ARAF WT	1.15701	0.767661	0.650605	0.858425			ARAF WT	1.03883	0.689249	0.584149	0.770741
	ARAF S214C	1.78499	1.5563	0.926267	1.42252			ARAF S214C	1.60267	1.39734	0.831654	1.27722
																			Avg							Avg
t-ERK1/2	GFP	0.882537	2.52074	1.86576	1.75635		t-ERK1/2	GFP	0.502485	1.43522	1.0623	1		p/t-ERK1/2	GFP	0.550665	0.541658	0.337961	0.476761		p/t-ERK1/2	GFP	1.15501	1.13612	0.708868	1
	ARAF WT	1.31812	1.36075	1.23733	1.3054			ARAF WT	0.750488	0.774761	0.70449	0.743246			ARAF WT	1.14885	1.09714	1.02336	1.08978			ARAF WT	2.40969	2.30123	2.14647	2.2858
	ARAF S214C	1.02289	1.60274	0.704047	1.10989			ARAF S214C	0.582397	0.912541	0.400859	0.631932			ARAF S214C	2.43063	1.6479	2.02357	2.03403			ARAF S214C	5.09821	3.45645	4.2444	4.26635
p-ERK1/2	GFP	0.485982	1.36538	0.630554	0.827304		p-ERK1/2	GFP	0.587428	1.65039	0.762179	1
	ARAF WT	1.51431	1.49293	1.26623	1.42449			ARAF WT	1.83042	1.80457	1.53055	1.72184
	ARAF S214C	2.48626	2.64115	1.42469	2.18403			ARAF S214C	3.00526	3.19248	1.72208	2.63994

## Sheet: Fig 2A_WB_H522
Figure 2A_WB_H522
Set 1													Set 2													Set 3													Set 4
	t-ARAF	Tubulin	/Tubulin	Fold change		phos/total		t-ARAF	1	7345.99	2848.16			t-ARAF	Tubulin	/Tubulin	Fold change		phos/total		t-ARAF	1	6120.23	1922.41			t-ARAF	Tubulin	/Tubulin	Fold change		phos/total		t-ARAF	1	6283.11	2022.28			t-ARAF	Tubulin	/Tubulin	Fold change		phos/total		t-ARAF	1	7811.22
GFP	7345.99	21133.4	0.347602	1					2	47275.4	4497.83		GFP	6120.23	14833.1	0.412607	1					2	57119.3	4197.83		GFP	6283.11	11589.8	0.542123	1					2	56221.3	4260.83		GFP	7811.22	29076.6	0.268643	1					2	68718.9
ARAF WT	47275.4	23483.6	2.01313	5.79148					3	36157	43057.6		ARAF WT	57119.3	26329.8	2.16938	5.25773					3	41234.1	52501.5		ARAF WT	56221.3	24712.5	2.27501	4.19649					3	42075.1	51477.5		ARAF WT	68718.9	29816.6	2.30472	8.57911					3	54285.2
ARAF S214C	36157	20098.6	1.79898	5.17542				p-ARAF	4	11664.4	4217.83		ARAF S214C	41234.1	13305.5	3.09903	7.51085				p-ARAF	4	21410.9	4617.83		ARAF S214C	42075.1	22294.6	1.88723	3.48119				p-ARAF	4	15397.4	4743.83		ARAF S214C	54285.2	19944.8	2.72177	10.1316				p-ARAF	4	27005.7
									5	31423.7	31899.2											5	40826.3	37076.2											5	42054.3	37457.3											5	35781.6
	p-ARAF	Tubulin	/Tubulin	Fold change					6	25634	4257.83			p-ARAF	Tubulin	/Tubulin	Fold change					6	27253.4	4157.83			p-ARAF	Tubulin	/Tubulin	Fold change					6	36867.6	4617.83			p-ARAF	Tubulin	/Tubulin	Fold change					6	40850.4
GFP	11664.4	21133.4	0.551942	1		1		t-MEK1/2	7	20311.2			GFP	21410.9	14833.1	1.44345	1		1		t-MEK1/2	7	31191.9			GFP	15397.4	11589.8	1.32852	1		1		t-MEK1/2	7	22661.3			GFP	27005.7	29076.6	0.92878	1		1		t-MEK1/2	7	32781.3
ARAF WT	31423.7	23483.6	1.33811	2.42437		0.41861			8	33748.4			ARAF WT	40826.3	26329.8	1.55057	1.07421		0.204311			8	42635.7			ARAF WT	42054.3	24712.5	1.70174	1.28093		0.305237			8	36653.1			ARAF WT	35781.6	29816.6	1.20006	1.29208		0.150607			8	32247.2
ARAF S214C	25634	20098.6	1.27541	2.31077		0.446491			9	20054.5			ARAF S214C	27253.4	13305.5	2.04829	1.41902		0.188929			9	22662.6			ARAF S214C	36867.6	22294.6	1.65365	1.24473		0.357559			9	20281.8			ARAF S214C	40850.4	19944.8	2.04817	2.20523		0.21766			9	25124.5
								p-MEK1/2	10	20059.6											p-MEK1/2	10	22991.5											p-MEK1/2	10	17484.3											t-ERK1/2	10	25519.9
	t-MEK1/2	Tubulin	/Tubulin	Fold change					11	24450.9				t-MEK1/2	Tubulin	/Tubulin	Fold change					11	28115.1				t-MEK1/2	Tubulin	/Tubulin	Fold change					11	25095.8				t-MEK1/2	Tubulin	/Tubulin	Fold change					11	25817.2
GFP	20311.2	21133.4	0.961096	1					12	22966			GFP	31191.9	14833.1	2.10286	1					12	23896.5			GFP	22661.3	11589.8	1.95527	1					12	22736.8			GFP	32781.3	29076.6	1.12742	1					12	34236.9
ARAF WT	33748.4	23483.6	1.43711	1.49528				t-ERK1/2	13	18529.4			ARAF WT	42635.7	26329.8	1.61929	0.770042				t-ERK1/2	13	26527.4			ARAF WT	36653.1	24712.5	1.48318	0.758554				t-ERK1/2	13	26613			ARAF WT	32247.2	29816.6	1.08152	0.95929				Tub	13	29076.6
ARAF S214C	20054.5	20098.6	0.997805	1.03819					14	34712.9			ARAF S214C	22662.6	13305.5	1.70325	0.809968					14	43338.9			ARAF S214C	20281.8	22294.6	0.909718	0.465264					14	40014.3			ARAF S214C	25124.5	19944.8	1.2597	1.11734					14	29816.6
									15	30752.8												15	33455.1												15	33792.4												15	19944.8
	p-MEK1/2	Tubulin	/Tubulin	Fold change				p-ERK1/2	16	16364.2				p-MEK1/2	Tubulin	/Tubulin	Fold change				p-ERK1/2	16	20184				p-MEK1/2	Tubulin	/Tubulin	Fold change				p-ERK1/2	16	11424.9				p-MEK1/2	Tubulin	/Tubulin	Fold change				p-MEK1/2	16	31977.5
GFP	20059.6	21133.4	0.949189	1		1			17	26432.6			GFP	22991.5	14833.1	1.55001	1		1			17	30109.4			GFP	17484.3	11589.8	1.50859	1		1			17	32179.9			GFP	31977.5	32950.8	0.970464	1		1			17	30279.2
ARAF WT	24450.9	23483.6	1.04119	1.09693		0.733593			18	50000.5			ARAF WT	28115.1	26329.8	1.06781	0.688901		0.894627			18	48651.6			ARAF WT	25095.8	24712.5	1.01551	0.67315		0.887412			18	58318.7			ARAF WT	30279.2	34248	0.884116	0.911023		0.949684			18	34647.1
ARAF S214C	22966	20098.6	1.14266	1.20383		1.15954		Tub	19	21133.4			ARAF S214C	23896.5	13305.5	1.79599	1.15869		1.43054		Tub	19	14833.1			ARAF S214C	22736.8	22294.6	1.01983	0.676016		1.45297		Tub	19	11589.8			ARAF S214C	34647.1	25511.8	1.35808	1.39941		1.25245		Tub	19	32950.8
									20	23483.6												20	26329.8												20	24712.5												20	34248
	t-ERK1/2	Tubulin	/Tubulin	Fold change					21	20098.6				t-ERK1/2	Tubulin	/Tubulin	Fold change					21	13305.5				t-ERK1/2	Tubulin	/Tubulin	Fold change					21	22294.6				t-ERK1/2	Tubulin	/Tubulin	Fold change					21	25511.8
GFP	18529.4	21133.4	0.876783	1									GFP	26527.4	14833.1	1.7884	1									GFP	26613	11589.8	2.29624	1									GFP	25519.9	29076.6	0.87768	1				p-ERK1/2	22	17883.9
ARAF WT	34712.9	23483.6	1.47818	1.68591									ARAF WT	43338.9	26329.8	1.646	0.920379									ARAF WT	40014.3	24712.5	1.61919	0.70515									ARAF WT	25817.2	29816.6	0.865866	0.98654					23	23356.6
ARAF S214C	30752.8	20098.6	1.5301	1.74512									ARAF S214C	33455.1	13305.5	2.51439	1.40595									ARAF S214C	33792.4	22294.6	1.51572	0.660087									ARAF S214C	34236.9	19944.8	1.71658	1.95582					24	42274.8
																																															Tub	25	22457.9
	p-ERK1/2	Tubulin	/Tubulin	Fold change										p-ERK1/2	Tubulin	/Tubulin	Fold change										p-ERK1/2	Tubulin	/Tubulin	Fold change										p-ERK1/2	Tubulin	/Tubulin	Fold change					26	20421.3
GFP	16364.2	21133.4	0.774332	1		1							GFP	20184	14833.1	1.36074	1		1							GFP	11424.9	11589.8	0.985765	1		1							GFP	17883.9	22457.9	0.796333	1		1			27	23445
ARAF WT	26432.6	23483.6	1.12558	1.45361		0.862211							ARAF WT	30109.4	26329.8	1.14355	0.840385		0.913086							ARAF WT	32179.9	24712.5	1.30217	1.32097		1.87332							ARAF WT	23356.6	20421.3	1.14374	1.43626		1.45585
ARAF S214C	50000.5	20098.6	2.48776	3.21278		1.84101							ARAF S214C	48651.6	13305.5	3.65651	2.68714		1.91127							ARAF S214C	58318.7	22294.6	2.61582	2.65359		4.02006							ARAF S214C	42274.8	23445	1.80314	2.26431		1.15773
	/Tubulin									Normalize								phospho/total								Normalize
		1	2	3	4	Avg				1	2	3	4	Avg				1	2	3	4	Avg				1	2	3	4	Avg
t-ARAF	GFP	0.347602	0.412607	0.542123	0.268643	0.392744		t-ARAF	GFP	0.88506	1.05058	1.38035	0.684016	1		p/t-ARAF	GFP	1.58786	3.49837	2.4506	3.4573	2.74853		t-ARAF	GFP	0.577711	1.27281	0.891602	1.25787	1
	ARAF WT	2.01313	2.16938	2.27501	2.30472	2.19056			ARAF WT	5.12581	5.52365	5.79262	5.86825	5.57758			ARAF WT	0.664694	0.714754	0.748013	0.520695	0.662039			ARAF WT	0.241836	0.26005	0.27215	0.189445	0.24087
	ARAF S214C	1.79898	3.09903	1.88723	2.72177	2.37675			ARAF S214C	4.58055	7.89072	4.80525	6.93015	6.05167			ARAF S214C	0.708963	0.660945	0.876234	0.752515	0.749664			ARAF S214C	0.257943	0.240472	0.318801	0.273788	0.272751
p-ARAF	GFP	0.551942	1.44345	1.32852	0.92878	1.06317		p-ARAF	GFP	0.519145	1.35768	1.24958	0.873591	1
	ARAF WT	1.33811	1.55057	1.70174	1.20006	1.44762			ARAF WT	1.2586	1.45844	1.60062	1.12875	1.3616
	ARAF S214C	1.27541	2.04829	1.65365	2.04817	1.75638			ARAF S214C	1.19963	1.92658	1.55539	1.92647	1.65202
																						Avg								Avg
t-MEK1/2	GFP	0.961096	2.10286	1.95527	1.12742	1.53666		t-MEK1/2	GFP	0.625444	1.36846	1.27242	0.733678	1		p/t-MEK1/2	GFP	0.987611	0.737097	0.771551	0.860787	0.839261		t-MEK1/2	GFP	1.17676	0.878269	0.919321	1.02565	1
	ARAF WT	1.43711	1.61929	1.48318	1.08152	1.40527			ARAF WT	0.935214	1.05377	0.965195	0.70381	0.914499			ARAF WT	0.724504	0.659427	0.684684	0.817476	0.721523			ARAF WT	0.863264	0.785723	0.815817	0.974042	0.859712
	ARAF S214C	0.997805	1.70325	0.909718	1.2597	1.21762			ARAF S214C	0.649333	1.10841	0.59201	0.819765	0.79238			ARAF S214C	1.14518	1.05445	1.12104	1.07809	1.09969			ARAF S214C	1.36451	1.2564	1.33575	1.28458	1.31031
p-MEK1/2	GFP	0.949189	1.55001	1.50859	0.970464	1.24456		p-MEK1/2	GFP	0.762667	1.24543	1.21214	0.779762	1
	ARAF WT	1.04119	1.06781	1.01551	0.884116	1.00216			ARAF WT	0.836591	0.857976	0.815954	0.710381	0.805226
	ARAF S214C	1.14266	1.79599	1.01983	1.35808	1.32914			ARAF S214C	0.918124	1.44307	0.819428	1.09121	1.06796
																						Avg								Avg
t-ERK1/2	GFP	0.876783	1.7884	2.29624	0.87768	1.45977		t-ERK1/2	GFP	0.600629	1.22512	1.57301	0.601244	1		p/t-ERK1/2	GFP	0.88315	0.760874	0.429295	0.907315	0.745159		t-ERK1/2	GFP	1.18518	1.02109	0.576112	1.21761	1
	ARAF WT	1.47818	1.646	1.61919	0.865866	1.40231			ARAF WT	1.01261	1.12757	1.10921	0.593151	0.960635			ARAF WT	0.761462	0.694744	0.804209	1.32092	0.895333			ARAF WT	1.02188	0.932343	1.07924	1.77267	1.20153
	ARAF S214C	1.5301	2.51439	1.51572	1.71658	1.8192			ARAF S214C	1.04817	1.72245	1.03832	1.17592	1.24622			ARAF S214C	1.62589	1.45424	1.72579	1.05043	1.46408			ARAF S214C	2.18193	1.95158	2.31601	1.40967	1.9648
p-ERK1/2	GFP	0.774332	1.36074	0.985765	0.796333	0.979293		p-ERK1/2	GFP	0.790705	1.38952	1.00661	0.813171	1
	ARAF WT	1.12558	1.14355	1.30217	1.14374	1.17876			ARAF WT	1.14938	1.16773	1.3297	1.16792	1.20368
	ARAF S214C	2.48776	3.65651	2.61582	1.80314	2.64081			ARAF S214C	2.54036	3.73383	2.67113	1.84127	2.69665
[truncated: 1 more columns]
